# Supplementary material for: Tris(2-chloro­benz­yl)(1H-1,2,4-triazole-5-thiol­ato-κS)tin(IV)–tris­(2-chloro­benz­yl)(4H-1,2,4-triazole-3-thiol­ato-κS)tin(IV) (1/1)
Source: Acta Crystallogr Sect E Struct Rep Online. 2010 Aug 11;66(Pt 9):m1064. doi: 10.1107/S160053681003076X (PMC3008140; doi:10.1107/S160053681003076X)
Supplement: Supplementary file 2 [file e-66-m1064-Isup2.hkl]

# 
# h,k,l, Fc-squared, Fo-squared, sigma(Fo-squared) and status flag 
# 
data_I
_shelx_title '  P-1' 
_shelx_refln_list_code          4 
_shelx_F_calc_maximum      319.15 
_exptl_crystal_F_000      1184.00 
_reflns_d_resolution_high  0.7697 
 
loop_ 
 _symmetry_equiv_pos_as_xyz 
 'x, y, z' 
 '-x, -y, -z' 
 
_cell_length_a     9.6964 
_cell_length_b    11.3855 
_cell_length_c    23.6697 
_cell_angle_alpha  83.063 
_cell_angle_beta   79.200 
_cell_angle_gamma  68.559 
 
_shelx_F_squared_multiplier     1.000 
 
loop_ 
 _refln_index_h 
 _refln_index_k 
 _refln_index_l 
 _refln_F_squared_calc 
 _refln_F_squared_meas 
 _refln_F_squared_sigma 
 _refln_observed_status 
   1   0   0       98.64      157.72      8.75 o 
   2   0   0       82.03      110.89      7.48 o 
   3   0   0     1239.70     1504.24     41.54 o 
   4   0   0     7055.89     7071.87    170.98 o 
   5   0   0     1596.08     1538.54     46.39 o 
   6   0   0     4953.32     4980.89    127.67 o 
   7   0   0     2090.19     2569.27    194.76 o 
   9   0   0       22.34       36.48     23.29 o 
  10   0   0     4199.05     4381.86    169.25 o 
  11   0   0     3683.68     4074.63    220.84 o 
 -11   1   0       19.78       60.91     32.22 o 
 -10   1   0     2204.90     2389.04    110.48 o 
  -8   1   0     2908.55     2952.63    117.87 o 
  -7   1   0     1350.44     1459.89     69.19 o 
  -6   1   0     2195.36     2294.32     66.14 o 
  -5   1   0      737.14      896.60     31.54 o 
  -4   1   0       67.19       29.50      6.50 o 
  -3   1   0     1139.02     1602.87     46.59 o 
  -2   1   0    30871.88    37931.66   1095.90 o 
  -1   1   0    15472.61    18480.59    477.41 o 
   0   1   0     3787.72     3586.46    141.47 o 
   1   1   0     3800.18     4437.90    163.85 o 
   2   1   0     2394.83     2510.42     74.96 o 
   4   1   0     2242.49     2070.87     56.89 o 
   5   1   0    16507.58    17273.55    491.87 o 
   7   1   0      562.21      493.74     26.13 o 
   8   1   0        2.89      201.71     28.59 o 
   9   1   0     2710.94     2711.96    113.71 o 
  10   1   0     1151.97     1675.71    134.50 o 
  11   1   0      707.13      723.32     63.36 o 
 -10   2   0       99.47      131.70     33.74 o 
  -9   2   0     1956.87     1996.64     94.88 o 
  -8   2   0     1245.97     1238.28     67.40 o 
  -7   2   0     9808.15    10251.71    565.82 o 
  -6   2   0       63.80       85.57     20.43 o 
  -5   2   0     1941.81     2242.24     63.09 o 
  -4   2   0      751.61      866.87     28.98 o 
  -3   2   0    28418.41    35622.17    827.27 o 
  -2   2   0     2104.14     2322.02    126.38 o 
  -1   2   0    14835.09    15927.69    446.55 o 
   0   2   0     9614.50    10703.98    604.12 o 
   1   2   0     7696.06     7321.65    266.97 o 
   2   2   0     3640.08     3399.50    150.22 o 
   4   2   0    12831.70    12870.03    558.85 o 
   6   2   0      311.43      285.57     24.19 o 
   7   2   0       37.37       37.72     11.03 o 
   8   2   0     2941.13     3175.50     92.34 o 
   9   2   0      406.22      367.67     55.41 o 
  10   2   0      322.13      374.28     44.77 o 
  11   2   0       28.58       50.15     28.51 o 
  12   2   0     1180.67     1195.26     79.49 o 
 -10   3   0     1843.34     1833.67     96.26 o 
  -9   3   0     1629.06     1733.79     87.64 o 
  -8   3   0     1332.61     1507.51     77.62 o 
  -7   3   0      473.86      572.13     47.05 o 
  -6   3   0     2676.07     3234.03    120.03 o 
  -5   3   0     4917.63     5970.73    429.20 o 
  -4   3   0    12187.16    13474.44    685.95 o 
  -3   3   0     3418.88     3670.56    152.89 o 
  -2   3   0     4615.09     4926.20    265.27 o 
  -1   3   0      307.26      382.36     16.43 o 
   0   3   0   101855.44   106613.22   5492.35 o 
   1   3   0       38.14       45.09     18.06 o 
   2   3   0    11407.45    10710.84    254.35 o 
   3   3   0    12508.58    14884.70    620.64 o 
   6   3   0     7017.68     6544.63    174.13 o 
   7   3   0    15535.90    15259.24    393.90 o 
   8   3   0     5793.75     5877.38    155.61 o 
   9   3   0      909.13      972.93     91.69 o 
  10   3   0     1483.50     1373.25     76.07 o 
  11   3   0     1227.95     1271.46     77.72 o 
  12   3   0      263.70      223.61     42.61 o 
  -9   4   0      153.98      228.86     37.79 o 
  -8   4   0       42.75       43.80     47.49 o 
  -7   4   0      429.01      522.96     61.65 o 
  -6   4   0     3920.91     4136.42    491.58 o 
  -5   4   0      761.27      698.51     43.29 o 
  -4   4   0     9594.01     9536.08    232.61 o 
  -3   4   0       25.51       37.99      8.91 o 
  -2   4   0     1031.85     1257.39    107.00 o 
  -1   4   0     8061.73     8150.41    227.05 o 
   0   4   0    40732.71    39059.65   1105.37 o 
   1   4   0    12244.54    12478.75    368.49 o 
   3   4   0       25.42       27.97     11.80 o 
   4   4   0      430.98      516.77     33.44 o 
   5   4   0     8648.86     8333.84    206.14 o 
   6   4   0      459.58      501.68     78.73 o 
   7   4   0     2403.23     2453.75     74.83 o 
   8   4   0     1290.16     1341.54     67.91 o 
   9   4   0     1055.99     1271.76     51.68 o 
  10   4   0     2053.18     1946.19     94.06 o 
  11   4   0     2961.44     2816.98    199.77 o 
  12   4   0      621.12      657.05    101.17 o 
  -9   5   0       26.76       10.26     40.24 o 
  -8   5   0     1934.90     2224.32    169.12 o 
  -7   5   0     7299.56     7309.50    321.23 o 
  -6   5   0      200.74      174.40     29.41 o 
  -5   5   0     1884.89     1927.56     82.84 o 
  -4   5   0        2.84        1.89     26.03 o 
  -3   5   0     2569.61     2614.18     72.64 o 
  -2   5   0      232.57      226.21     16.67 o 
  -1   5   0    35136.59    32999.89   1041.51 o 
   1   5   0     8388.13     8785.40    226.08 o 
   2   5   0      555.48      746.20     41.11 o 
   3   5   0    16381.31    16871.66    400.24 o 
   4   5   0    18190.35    18677.07    443.49 o 
   5   5   0      851.80      933.89     62.86 o 
   6   5   0     3913.95     4301.30    149.81 o 
   7   5   0      173.23      177.80     25.97 o 
   8   5   0      170.94      194.53     41.36 o 
   9   5   0     1910.86     1796.45     64.62 o 
  10   5   0     2615.28     3028.63    125.93 o 
  11   5   0      112.83      227.37     37.28 o 
  12   5   0       48.31       80.74     30.07 o 
  -8   6   0      266.51      494.98     79.60 o 
  -7   6   0      941.42     1022.28     99.11 o 
  -6   6   0      409.81      445.13     43.99 o 
  -5   6   0     4280.26     4103.55    148.09 o 
  -4   6   0     3345.95     3707.33    340.80 o 
  -3   6   0      462.64      568.37     35.93 o 
  -2   6   0     6761.44     7103.82    177.01 o 
  -1   6   0     3639.62     3789.78    496.93 o 
   1   6   0      916.31      963.59     88.22 o 
   2   6   0    14097.10    13047.02    312.96 o 
   3   6   0     5252.75     4796.50    169.34 o 
   4   6   0    16691.34    17711.12    527.99 o 
   5   6   0     6041.40     6781.69    216.61 o 
   6   6   0     3379.84     3331.21    143.79 o 
   7   6   0     5358.39     5399.71    146.21 o 
   8   6   0     2865.99     2874.84     92.66 o 
   9   6   0      958.00      917.29     44.00 o 
  10   6   0      380.13      401.58     33.06 o 
  11   6   0      387.60      483.74     52.16 o 
  12   6   0      316.64      266.94     43.66 o 
  -8   7   0     2230.06     2468.98    172.02 o 
  -7   7   0      299.25      202.67     56.74 o 
  -6   7   0      341.29      294.64     61.76 o 
  -5   7   0       76.79      137.10     27.61 o 
  -4   7   0    10687.95    10450.50    683.71 o 
  -3   7   0       70.84      102.56     28.99 o 
  -2   7   0      201.43      268.01     24.39 o 
  -1   7   0       76.76       19.60     31.66 o 
   0   7   0     5176.91     5291.95    289.98 o 
   2   7   0     5555.05     5273.34    170.57 o 
   3   7   0    13886.82    12860.26    311.88 o 
   4   7   0      104.94       98.86     22.02 o 
   5   7   0     2291.60     2433.12     74.83 o 
   6   7   0        7.40       48.67     21.32 o 
   7   7   0     6757.97     7190.74    237.79 o 
   8   7   0     2824.70     3046.17     94.87 o 
   9   7   0       77.77       90.34     22.08 o 
  10   7   0      840.30      863.56     46.27 o 
  11   7   0      714.08      901.79     67.68 o 
  12   7   0      293.20      303.09     46.78 o 
  -7   8   0      847.15      715.49     94.98 o 
  -6   8   0      799.35      822.51     95.99 o 
  -5   8   0     2294.10     2362.96    152.06 o 
  -3   8   0     1026.85      921.43     53.77 o 
  -2   8   0     3783.46     3698.06    103.37 o 
   0   8   0     1172.22     1239.40     46.44 o 
   1   8   0    14932.19    15114.79    446.93 o 
   2   8   0     2639.69     2452.63     74.19 o 
   3   8   0      268.11      295.41     23.81 o 
   4   8   0       82.59       75.18     23.80 o 
   5   8   0     2333.43     2352.81    117.59 o 
   6   8   0    13354.08    13169.98    331.15 o 
   7   8   0     2681.43     2656.36    114.07 o 
   8   8   0     2303.90     2412.88     81.88 o 
   9   8   0      847.58      740.41     57.11 o 
  10   8   0     2146.31     2084.12     77.79 o 
  11   8   0       33.42       25.22     19.36 o 
  12   8   0      696.01      622.16     61.58 o 
  -6   9   0      741.42      714.48     92.31 o 
  -5   9   0       55.99       65.89     46.15 o 
  -4   9   0       51.28       59.53     42.25 o 
  -3   9   0       92.99       84.73     41.58 o 
  -2   9   0     2764.86     2481.13    147.71 o 
  -1   9   0     3187.89     2988.92    166.55 o 
   0   9   0      722.43      837.02     55.18 o 
   1   9   0       41.40       17.78     15.50 o 
   2   9   0     2318.14     2718.57    184.56 o 
   3   9   0       34.58       38.93     23.54 o 
   5   9   0     2893.58     2906.33    124.44 o 
   6   9   0     1415.69     1509.60     58.06 o 
   7   9   0       17.57       20.02     15.19 o 
   8   9   0      732.62      779.65     42.78 o 
   9   9   0     1268.31     1363.51     76.50 o 
  10   9   0     1689.92     1757.23     70.89 o 
  11   9   0     1679.24     1624.37     93.38 o 
  -5  10   0      601.10      518.72     82.61 o 
  -4  10   0     2900.79     2788.15    174.58 o 
  -3  10   0      509.87      512.14     72.69 o 
  -2  10   0     2577.95     2371.43    146.82 o 
  -1  10   0      951.04      636.46    189.24 o 
   0  10   0      982.24     1053.06     45.12 o 
   1  10   0        8.35        0.92     16.22 o 
   2  10   0      988.77      946.48     54.73 o 
   3  10   0     6461.41     6084.36    163.29 o 
   4  10   0     2203.02     2135.61     73.54 o 
   5  10   0      697.10      650.81     44.19 o 
   6  10   0      151.76      141.47     21.99 o 
   7  10   0     1685.55     1680.22     64.98 o 
   8  10   0      744.25      823.24     56.87 o 
   9  10   0     3562.20     3536.13    135.05 o 
  10  10   0       13.28      -21.12     17.59 o 
  11  10   0      419.92      458.99     41.00 o 
  -4  11   0        0.72       44.48     46.15 o 
  -3  11   0     2716.14     2703.09    169.90 o 
  -2  11   0     1728.47     1712.57    124.97 o 
   0  11   0     1136.13     1116.87     62.42 o 
   1  11   0     6698.10     6673.87    220.11 o 
   2  11   0      218.37      137.63     47.78 o 
   3  11   0     2674.47     2526.77    187.07 o 
   4  11   0     1227.26     1223.39     53.58 o 
   5  11   0     1202.20     1155.89     52.46 o 
   6  11   0     2742.39     2790.36     96.62 o 
   7  11   0     3162.30     3003.85    111.76 o 
   8  11   0     5852.85     5810.43    209.52 o 
   9  11   0      177.39      167.92     27.15 o 
  10  11   0      133.49      119.84     30.19 o 
  -3  12   0        0.20      124.19     52.84 o 
  -2  12   0      145.16      194.31     55.63 o 
  -1  12   0     1615.27     1776.34    130.99 o 
   0  12   0     2330.56     2483.69    209.36 o 
   1  12   0      239.99      304.42     38.39 o 
   2  12   0     1127.90     1003.98     60.26 o 
   3  12   0       62.08       50.89     21.90 o 
   4  12   0      189.30      235.21     28.72 o 
   5  12   0      106.99      117.83     23.64 o 
   6  12   0     4198.52     4124.62    125.52 o 
   7  12   0      962.27      871.70     48.30 o 
   8  12   0      157.83      203.34     29.03 o 
   9  12   0       34.77       18.99     20.34 o 
  10  12   0      708.05      757.79     67.55 o 
  -1  13   0      961.98      854.28    100.22 o 
   0  13   0     2010.08     2055.05    146.15 o 
   1  13   0      494.48      605.34     73.35 o 
   2  13   0      182.23      161.53     33.19 o 
   3  13   0     1209.32     1006.35     62.75 o 
   4  13   0      728.39      717.69     69.34 o 
   5  13   0     2365.24     2406.65    133.93 o 
   6  13   0        1.50        5.77     22.37 o 
   7  13   0     1498.65     1410.29     63.67 o 
   8  13   0        5.78       -8.21     19.94 o 
   9  13   0     1793.16     1914.70     94.41 o 
   1  14   0     1987.90     2079.57    150.95 o 
   2  14   0        0.36       -6.76     24.45 o 
   3  14   0     1974.52     1818.19     90.72 o 
   4  14   0     1591.70     1553.91     84.48 o 
   5  14   0      370.58      451.53     49.79 o 
   6  14   0        7.97       -9.71     22.67 o 
   7  14   0      725.09      778.46     75.53 o 
  -7 -14   1      441.45      413.46     50.71 o 
  -6 -14   1       49.86       26.22     26.96 o 
  -5 -14   1     1343.23     1325.00     77.16 o 
  -4 -14   1     4048.02     3970.85    155.75 o 
  -3 -14   1        8.99       -4.40     24.81 o 
  -2 -14   1      100.14      113.37     32.95 o 
  -1 -14   1      352.65      311.30     44.14 o 
  -9 -13   1      182.60      140.53     28.69 o 
  -8 -13   1       88.85       66.39     24.56 o 
  -7 -13   1       19.50        8.30     19.94 o 
  -6 -13   1     2305.81     2277.12     84.29 o 
  -5 -13   1        8.23       -8.75     21.87 o 
  -4 -13   1     1652.05     1598.51     82.95 o 
  -3 -13   1       36.19       38.33     26.59 o 
  -2 -13   1     2104.01     2186.14    100.13 o 
  -1 -13   1     1265.17     1315.37     99.55 o 
   0 -13   1       60.89       67.00     47.16 o 
   1 -13   1     2658.94     2350.25    160.64 o 
 -10 -12   1      154.06      113.25     33.71 o 
  -9 -12   1       42.16       32.10     27.07 o 
  -8 -12   1      749.16      627.95     46.18 o 
  -7 -12   1     5260.20     5157.12    152.00 o 
  -6 -12   1        0.26        8.17     18.55 o 
  -5 -12   1       33.69       20.96     23.41 o 
  -4 -12   1      450.71      425.59     38.38 o 
  -3 -12   1     2927.53     2888.90    116.57 o 
  -2 -12   1      288.99      262.83     36.36 o 
  -1 -12   1     4553.03     4591.91    223.52 o 
   0 -12   1     1646.62     1468.88     76.16 o 
   1 -12   1       42.85       64.99     46.49 o 
   2 -12   1        7.26       28.65     45.82 o 
   3 -12   1     1393.14     1560.07    126.98 o 
 -10 -11   1      751.07      809.73     68.02 o 
  -9 -11   1     2534.94     2497.91     90.48 o 
  -8 -11   1      335.03      379.88     35.89 o 
  -7 -11   1     1969.12     1913.37     72.65 o 
  -6 -11   1      975.14      986.86     49.01 o 
  -5 -11   1     2074.74     1953.87     71.50 o 
  -4 -11   1     6105.35     6064.80    166.82 o 
  -3 -11   1      938.07     1001.38     58.62 o 
  -2 -11   1     1459.21     1549.76     60.08 o 
  -1 -11   1      714.98      679.53     49.10 o 
   0 -11   1      411.50      352.65     48.72 o 
   1 -11   1        0.18       -9.13     26.37 o 
   2 -11   1     2586.65     2553.59    160.42 o 
   3 -11   1     1078.01     1027.41     99.44 o 
   4 -11   1     1517.84     1543.01    126.31 o 
 -11 -10   1      876.07      865.97     53.42 o 
 -10 -10   1     2583.27     2545.59    117.49 o 
  -9 -10   1       42.07       31.43     20.24 o 
  -8 -10   1     3363.62     3120.50    101.68 o 
  -7 -10   1       43.30       51.99     19.32 o 
  -6 -10   1      831.38      870.76     83.00 o 
  -5 -10   1       39.62       52.51     18.23 o 
  -4 -10   1    24851.07    23783.16    571.55 o 
  -3 -10   1     2903.55     2848.85     88.46 o 
  -2 -10   1      227.17      244.39     25.86 o 
  -1 -10   1       11.47      -21.78     14.52 o 
   0 -10   1     1189.29     1177.64     68.34 o 
   1 -10   1     6621.33     6614.71    215.30 o 
   2 -10   1      687.27      775.02     84.95 o 
   3 -10   1        3.48       22.63     38.02 o 
   4 -10   1      653.57      716.27     89.41 o 
   5 -10   1      279.82      236.01     67.22 o 
 -11  -9   1      948.76      954.75     53.49 o 
 -10  -9   1       79.72       68.71     21.12 o 
  -9  -9   1       98.70       61.11     35.87 o 
  -8  -9   1      769.70      681.86     41.00 o 
  -7  -9   1     3565.86     3364.49    177.84 o 
  -6  -9   1     2375.13     2593.86    144.26 o 
  -5  -9   1     3190.51     3032.77     92.60 o 
  -4  -9   1        8.44       -4.30     14.03 o 
  -3  -9   1     1795.73     1704.84     59.68 o 
  -2  -9   1     1274.43     1165.76     59.04 o 
  -1  -9   1    13789.91    14099.40    449.11 o 
   0  -9   1     9757.98     9335.47    288.35 o 
   1  -9   1      847.89      814.24     37.84 o 
   2  -9   1       44.91       13.30     18.80 o 
   3  -9   1      709.60      659.30     79.82 o 
   4  -9   1      491.57      458.75     69.90 o 
   5  -9   1     1366.26     1147.48    105.35 o 
   6  -9   1     1179.02     1180.70    109.92 o 
 -11  -8   1     2387.63     2453.66     94.63 o 
 -10  -8   1        2.63       -5.31     16.63 o 
  -9  -8   1     1686.05     1659.59     84.40 o 
  -8  -8   1      300.45      305.77     30.17 o 
  -7  -8   1     7371.78     7617.36    301.54 o 
  -6  -8   1      300.69      348.95     45.17 o 
  -5  -8   1      417.97      359.76     27.26 o 
  -4  -8   1     1721.39     1782.73     60.10 o 
  -3  -8   1     2621.46     2569.25     77.43 o 
  -1  -8   1        5.37       42.84     15.06 o 
   0  -8   1     6529.43     6471.29    231.24 o 
   1  -8   1      229.39      263.10     23.27 o 
   2  -8   1      798.89      762.47     41.06 o 
   3  -8   1      803.13      960.63     86.84 o 
   4  -8   1     6206.07     5837.05    291.41 o 
   5  -8   1      123.03      160.98     47.94 o 
   6  -8   1      195.28      224.19     58.64 o 
   7  -8   1      117.63      115.27     52.40 o 
 -12  -7   1     1106.96     1158.21     78.35 o 
 -11  -7   1     1813.95     1773.81     94.37 o 
 -10  -7   1      541.78      539.17     39.85 o 
  -9  -7   1      223.68      185.27     24.51 o 
  -8  -7   1    12492.46    12432.29    312.12 o 
  -7  -7   1      762.48      757.97     43.06 o 
  -6  -7   1     1092.19     1241.08     70.23 o 
  -5  -7   1       12.51       13.00     12.62 o 
  -3  -7   1      985.98     1124.21     41.82 o 
  -2  -7   1     6698.21     6654.99    168.74 o 
  -1  -7   1     5057.99     4916.55    147.70 o 
   0  -7   1      603.68      576.16     29.18 o 
   1  -7   1     2729.44     2424.02     71.20 o 
   2  -7   1     4696.85     4844.75    151.76 o 
   3  -7   1     9708.86     9829.67    242.99 o 
   4  -7   1      216.98      239.84     31.28 o 
   5  -7   1      551.98      448.04     65.89 o 
   7  -7   1      770.00      821.95     99.33 o 
   8  -7   1       40.25       12.49     43.25 o 
 -12  -6   1       84.07       98.45     33.81 o 
 -11  -6   1      625.00      517.83     53.68 o 
 -10  -6   1     1677.77     1749.88     84.81 o 
  -9  -6   1     2827.28     2916.74    131.03 o 
  -8  -6   1      447.29      438.21     41.42 o 
  -7  -6   1      264.95      340.24     51.95 o 
  -6  -6   1     2729.89     2761.07     83.08 o 
  -5  -6   1     6797.74     6466.55    166.43 o 
  -4  -6   1     1546.58     1676.92     54.41 o 
  -3  -6   1    11569.58    11776.79    285.48 o 
  -2  -6   1     1940.76     1852.54     56.16 o 
  -1  -6   1     4239.11     3976.39    140.69 o 
   0  -6   1     1914.93     1812.26     89.13 o 
   1  -6   1    13303.84    12196.46    596.89 o 
   2  -6   1     2684.76     2664.46     86.49 o 
   3  -6   1      532.43      565.98     51.53 o 
   4  -6   1      654.95      753.90     83.39 o 
   5  -6   1     2699.57     2813.44    110.30 o 
   6  -6   1     2281.61     2339.76     99.92 o 
   7  -6   1     1121.28     1236.77    109.14 o 
   8  -6   1     1239.91     1062.64    105.35 o 
 -12  -5   1      135.52      130.21     35.66 o 
 -11  -5   1     5605.22     5156.60    349.55 o 
 -10  -5   1      204.45      198.18     34.88 o 
  -9  -5   1      342.84      478.81     76.20 o 
  -8  -5   1        0.07        5.50     12.70 o 
  -7  -5   1      707.30      717.43     35.23 o 
  -6  -5   1     4660.17     4846.55    129.82 o 
  -5  -5   1    16262.81    17233.60    412.24 o 
  -4  -5   1     2168.04     2111.59     63.05 o 
  -3  -5   1      934.22     1018.88    125.06 o 
  -2  -5   1      800.58      809.50     55.96 o 
  -1  -5   1     4671.39     4784.82    148.74 o 
   0  -5   1    28333.42    26038.28    607.46 o 
   1  -5   1      935.41      835.70     85.97 o 
   2  -5   1      222.30      163.64     25.86 o 
   3  -5   1       36.07       22.18     22.91 o 
   4  -5   1     4039.07     4164.35    110.33 o 
   5  -5   1      157.31      173.58     27.30 o 
   6  -5   1     1704.22     1770.52     80.23 o 
   7  -5   1     1065.86     1031.11     61.75 o 
   8  -5   1       18.42       28.09     42.25 o 
   9  -5   1      302.41      271.68     66.89 o 
 -12  -4   1     1342.82     1450.05     88.43 o 
 -11  -4   1        4.41        5.55     31.83 o 
 -10  -4   1     1341.06     1289.14     74.03 o 
  -9  -4   1     1226.17     1382.61     54.30 o 
  -7  -4   1       16.49       15.07     18.56 o 
  -6  -4   1     5976.88     5651.22    146.63 o 
  -5  -4   1     1075.72     1152.39     49.84 o 
  -4  -4   1      139.81       71.01     19.06 o 
  -3  -4   1       29.27       57.19     15.05 o 
  -2  -4   1    32393.71    33943.26    789.08 o 
  -1  -4   1    25124.16    24520.59    697.49 o 
   0  -4   1    21880.50    21767.84    548.08 o 
   1  -4   1     3185.75     2912.24     95.40 o 
   2  -4   1    13709.43    13112.13    467.44 o 
   3  -4   1    12058.58    12472.63    298.12 o 
   4  -4   1     1032.44     1257.15     67.13 o 
   5  -4   1     1764.00     1921.73     82.05 o 
   6  -4   1       80.49       81.46     21.71 o 
   7  -4   1        2.12       22.49     19.40 o 
   8  -4   1       15.23      -13.48     19.32 o 
   9  -4   1     2787.69     3091.74    130.40 o 
  10  -4   1       23.27       11.48     41.92 o 
 -12  -3   1     1840.56     1903.46    114.66 o 
 -11  -3   1       40.84       47.35     28.46 o 
 -10  -3   1     1076.53      968.18     63.08 o 
  -9  -3   1     2788.71     2822.93    169.73 o 
  -8  -3   1     4945.01     5153.03    139.23 o 
  -7  -3   1     1751.34     1960.68    130.08 o 
  -6  -3   1        7.25      142.25     29.32 o 
  -5  -3   1     5166.66     6329.01    286.51 o 
  -3  -3   1    17480.31    17290.43    407.43 o 
  -2  -3   1      399.64      420.28     22.90 o 
   0  -3   1     7107.76     7185.38    171.58 o 
   1  -3   1     2344.41     2017.61     92.53 o 
   2  -3   1     1540.04     1479.46     42.40 o 
   3  -3   1     5099.66     5231.04    130.15 o 
   4  -3   1    16436.63    17822.76    535.49 o 
   5  -3   1     2118.07     2207.75     63.80 o 
   6  -3   1     1710.38     1856.95     79.27 o 
   7  -3   1     1531.98     1678.18     77.89 o 
   8  -3   1     2636.05     2704.86    140.02 o 
   9  -3   1      465.78      425.71     47.05 o 
  10  -3   1     1796.59     2182.76    106.76 o 
 -11  -2   1     1673.60     1544.69    113.38 o 
 -10  -2   1      146.27      152.08     32.42 o 
  -9  -2   1     3328.88     3282.44    130.34 o 
  -8  -2   1      125.08       76.38     23.40 o 
  -7  -2   1       68.73       98.29     14.19 o 
  -5  -2   1    23289.44    23394.92   1056.40 o 
  -4  -2   1     8054.31     7904.88    212.83 o 
  -3  -2   1    21548.03    22699.54    664.28 o 
  -2  -2   1    38660.11    40563.93    940.84 o 
  -1  -2   1      336.66      362.35     13.61 o 
   0  -2   1      577.28      547.84     17.32 o 
   1  -2   1     1686.01     1961.18     88.07 o 
   3  -2   1     2994.83     3787.76     95.78 o 
   4  -2   1      777.64      906.86     30.78 o 
   5  -2   1      248.38      351.22     30.13 o 
   6  -2   1     5804.43     6718.76    221.35 o 
   7  -2   1     2826.77     3247.35    122.66 o 
   8  -2   1      756.73      788.24     63.32 o 
   9  -2   1       71.04       78.67     27.81 o 
  10  -2   1      111.62       76.97     30.88 o 
 -11  -1   1      706.50      823.05    186.23 o 
 -10  -1   1     3955.89     3900.13    154.98 o 
  -9  -1   1       85.72       93.26     27.31 o 
  -8  -1   1     1186.79     1182.91     63.10 o 
  -6  -1   1    17573.85    17718.94    624.75 o 
  -5  -1   1      102.41      133.40     13.98 o 
  -4  -1   1     5984.39     5452.68    134.90 o 
  -3  -1   1       37.67       20.66      8.93 o 
  -2  -1   1    31880.52    33912.04   1368.99 o 
  -1  -1   1    10004.51    10464.64    243.79 o 
   0  -1   1    52952.13    59200.80   1709.37 o 
   1  -1   1    14885.30    14803.60    572.12 o 
   2  -1   1     1876.43     1936.44     57.12 o 
   3  -1   1     8266.97     8433.23    370.26 o 
   4  -1   1       29.95       79.94      8.90 o 
   5  -1   1    14138.88    13982.18    464.13 o 
   6  -1   1      114.53      157.86     16.24 o 
   7  -1   1     4112.30     4122.66    146.44 o 
   8  -1   1        2.71       35.39     31.16 o 
   9  -1   1     1433.11     1468.61     77.49 o 
  11  -1   1     3971.88     4159.55    168.26 o 
 -11   0   1     1613.79     1599.91     94.15 o 
 -10   0   1      297.94      410.98     48.36 o 
  -8   0   1     2616.99     3588.86    330.88 o 
  -7   0   1     4225.19     4146.76    329.26 o 
  -6   0   1      544.61      635.89     26.19 o 
  -5   0   1     3334.19     3379.20     89.41 o 
  -4   0   1      732.94      643.00     23.81 o 
  -3   0   1     6919.04     6886.97    164.99 o 
  -2   0   1     1776.73     1993.06     65.97 o 
  -1   0   1    42783.37    35565.75   1475.01 o 
   0   0   1      219.25        0.07      0.40 o 
   2   0   1      259.83      524.96     37.73 o 
   3   0   1     8825.55     9456.39    249.05 o 
   4   0   1    12332.04    12362.34    292.71 o 
   5   0   1     1550.97     1771.12     51.74 o 
   6   0   1     1755.07     2007.04    156.91 o 
   7   0   1      511.61      686.93    164.88 o 
   8   0   1      286.65      242.28     31.87 o 
   9   0   1     1329.09     1376.75     73.72 o 
  10   0   1     6748.35     7489.12    258.58 o 
  11   0   1       79.17     1033.88    103.68 o 
 -11   1   1        7.71       10.04     28.49 o 
 -10   1   1     2052.32     2553.15    214.21 o 
  -9   1   1     6840.70     6981.87    440.46 o 
  -8   1   1      632.79      794.70    107.91 o 
  -7   1   1     8755.41     9167.88    293.47 o 
  -6   1   1     2428.85     2560.89     98.35 o 
  -5   1   1     5783.51     6769.33    339.72 o 
  -4   1   1     3863.81     4114.51    120.60 o 
  -3   1   1    10057.76    12244.55    288.33 o 
  -2   1   1     3471.56     4532.62    151.20 o 
  -1   1   1      861.40      978.98    107.58 o 
   1   1   1      128.31      129.30     13.19 o 
   2   1   1    46999.20    40138.60   1617.59 o 
   3   1   1    17633.67    18557.28    542.71 o 
   4   1   1    15135.40    14580.36    413.69 o 
   6   1   1       38.48      100.33     26.64 o 
   7   1   1       53.27      101.48     20.42 o 
   8   1   1     1699.78     1628.93     76.62 o 
  10   1   1     2012.82     2333.51    106.63 o 
  11   1   1        1.49       48.54     27.41 o 
 -10   2   1     2326.17     2311.89    109.78 o 
  -9   2   1     2004.61     2048.51     97.28 o 
  -8   2   1     2522.92     2492.54    174.41 o 
  -7   2   1     1396.08     1506.50     90.30 o 
  -6   2   1     7212.16     8752.43    343.14 o 
  -5   2   1        0.53       81.72     23.52 o 
  -4   2   1    12965.31    15442.05   1294.69 o 
  -3   2   1     2278.08     3191.86     81.07 o 
  -2   2   1     2184.42     2267.43    164.32 o 
  -1   2   1      903.79     1159.21     31.75 o 
   0   2   1       23.92       75.47      6.22 o 
   1   2   1     5818.06     6390.80    184.65 o 
   2   2   1    17851.27    18439.75    428.96 o 
   5   2   1    11733.51    12144.58    527.64 o 
   6   2   1     1616.17     1596.28     74.75 o 
   7   2   1     9316.56     8832.41    219.37 o 
   8   2   1      263.12      486.17     39.69 o 
   9   2   1      135.30      151.06     29.09 o 
  10   2   1      366.22      303.25     57.86 o 
  11   2   1      554.54      479.66     52.58 o 
  12   2   1       16.70       24.85     29.73 o 
 -10   3   1     2049.67     2170.89    115.94 o 
  -9   3   1      375.39      432.58     55.96 o 
  -8   3   1        4.97       14.25     32.89 o 
  -7   3   1      186.93      263.62     32.79 o 
  -6   3   1     5833.43     6976.73    228.86 o 
  -5   3   1     5142.27     6139.88    244.87 o 
  -4   3   1     3125.57     3621.61    158.52 o 
  -3   3   1      132.58      142.37     10.71 o 
  -2   3   1     3598.72     4190.74    162.09 o 
  -1   3   1     6067.83     6207.05    246.04 o 
   0   3   1    27892.86    27849.86    861.56 o 
   1   3   1    32783.22    31842.39   1132.41 o 
   2   3   1    12068.74    12786.01    503.34 o 
   3   3   1     1753.46     1906.11     94.54 o 
   4   3   1     1575.65     1407.57     43.23 o 
   5   3   1     6816.97     6438.55    161.00 o 
   6   3   1     7439.18     8814.95    315.45 o 
   7   3   1       30.73       -9.48      7.80 o 
   8   3   1       16.01        8.83     16.95 o 
   9   3   1      400.05      404.42     40.77 o 
  10   3   1     6892.83     7103.50    245.08 o 
  11   3   1      419.87      323.02     45.35 o 
  12   3   1     1094.80     1071.12     82.77 o 
  -9   4   1      162.05      129.17     32.93 o 
  -8   4   1       45.95       71.13     27.05 o 
  -7   4   1     7677.02     9415.97    305.20 o 
  -6   4   1      227.66      268.81     33.32 o 
  -5   4   1     1128.89     1185.11     59.02 o 
  -4   4   1       98.09      145.04     11.90 o 
  -3   4   1     7073.77     7371.50    180.77 o 
  -2   4   1    15137.52    15030.08    355.36 o 
  -1   4   1    15587.43    15778.94    370.19 o 
   0   4   1    54191.54    50804.09   1467.01 o 
   1   4   1     1580.18     1800.01     62.71 o 
   2   4   1      111.29      226.26     23.11 o 
   3   4   1     1104.63     1130.49     71.33 o 
   4   4   1     8476.45     8597.89    210.05 o 
   5   4   1     1387.38     1604.91     90.02 o 
   6   4   1     8267.34     7588.23    190.38 o 
   7   4   1      473.35      492.65     40.09 o 
   8   4   1     2423.53     2556.98     79.16 o 
   9   4   1      535.18      456.47     30.49 o 
  10   4   1     7073.12     7020.25    423.63 o 
  11   4   1       29.77       12.34     37.74 o 
  12   4   1      171.30      191.73     37.88 o 
  -9   5   1     1196.86     1368.43    121.29 o 
  -8   5   1     2182.76     2608.54    115.07 o 
  -7   5   1       68.80      127.68     46.77 o 
  -6   5   1      137.00      144.03     27.46 o 
  -5   5   1      278.98      278.28     32.95 o 
  -4   5   1     4680.72     4462.18    281.38 o 
  -3   5   1     1544.79     1556.46     78.63 o 
  -2   5   1    15489.01    14998.74    360.58 o 
  -1   5   1       74.77      251.50     30.32 o 
   0   5   1     4574.16     4535.89    114.60 o 
   1   5   1     3297.86     4682.31    144.63 o 
   2   5   1     5442.71     5784.79    200.18 o 
   3   5   1    20728.62    20452.46    756.34 o 
   4   5   1     9085.44    10076.11    299.27 o 
   5   5   1     5315.60     5647.97    145.75 o 
   6   5   1     2823.50     3070.37     88.74 o 
   7   5   1     1714.30     1618.35     55.89 o 
   8   5   1     1042.42     1034.32     43.68 o 
   9   5   1     2827.22     2878.64    102.83 o 
  10   5   1      519.08      646.32     85.34 o 
  12   5   1       31.44        9.05     26.21 o 
  -8   6   1     1442.76     1901.42    144.37 o 
  -7   6   1     2095.31     2164.64    128.09 o 
  -6   6   1     1881.15     1959.72     89.60 o 
  -5   6   1     3519.75     3906.28    155.46 o 
  -4   6   1     3318.72     3879.90    491.02 o 
  -3   6   1     3367.09     3494.60    103.24 o 
   0   6   1    14160.34    14224.22    373.21 o 
   1   6   1    18450.82    18987.56    448.16 o 
   2   6   1     1277.83     1144.58     65.77 o 
   3   6   1    21543.36    19542.21    580.92 o 
   4   6   1        9.94       18.56     13.41 o 
   5   6   1     3230.11     3350.16     94.37 o 
   6   6   1     2077.49     2134.99     73.95 o 
   7   6   1       13.96       23.23     27.59 o 
   8   6   1     1937.74     1981.32     68.06 o 
   9   6   1      372.71      371.57     54.63 o 
  10   6   1     1397.99     1421.45     65.07 o 
  11   6   1      700.97      628.89     58.77 o 
  12   6   1     1436.80     1421.37     86.08 o 
  -8   7   1       69.56       92.53     51.84 o 
  -7   7   1     1866.34     2051.70    148.16 o 
  -6   7   1      105.46      131.77     48.72 o 
  -5   7   1     3748.69     4220.72    185.23 o 
  -4   7   1     3701.41     5049.20    527.36 o 
  -3   7   1      315.28      338.82     34.81 o 
  -2   7   1      239.44      252.54     20.94 o 
  -1   7   1     1225.41     1162.78     96.11 o 
   0   7   1    39566.08    37760.86    988.43 o 
   1   7   1     8731.48     8861.00    260.27 o 
   2   7   1     3954.39     3679.30    110.31 o 
   3   7   1       16.78       22.71     23.33 o 
   4   7   1     1471.67     1635.54    142.10 o 
   5   7   1       65.47       87.79     15.29 o 
   6   7   1    14020.84    13369.38    328.14 o 
   7   7   1        0.47       -0.76     24.18 o 
   9   7   1      286.72      285.41     28.49 o 
  10   7   1     3150.73     3131.40    121.21 o 
  11   7   1      173.82      158.14     26.01 o 
  12   7   1     1884.33     1855.41    142.08 o 
  -7   8   1      796.31     1143.24    111.15 o 
  -6   8   1     2105.19     1988.49    142.03 o 
  -5   8   1      271.49      542.91     73.80 o 
  -4   8   1      203.47      222.35     32.79 o 
  -3   8   1      805.71      746.80     48.10 o 
  -2   8   1    13221.87    13499.51    328.76 o 
  -1   8   1      706.40      897.15    153.29 o 
   0   8   1      127.36      197.68     54.15 o 
   1   8   1       48.67       20.18     15.95 o 
   2   8   1       13.37      -12.15     21.52 o 
   3   8   1     2070.54     2408.01     87.05 o 
   4   8   1     3009.52     2993.99    126.85 o 
   5   8   1     5860.98     5807.11    154.44 o 
   6   8   1      785.94      810.83     39.43 o 
   7   8   1     2319.72     2440.66    284.71 o 
   8   8   1     2388.86     2537.17    129.71 o 
   9   8   1     4992.67     4913.09    142.07 o 
  10   8   1      273.52      223.34     27.82 o 
  11   8   1     1523.96     1540.70     66.10 o 
  12   8   1      170.70      130.39     34.89 o 
  -6   9   1      145.45      242.69     64.55 o 
  -5   9   1        0.84      -36.12     38.46 o 
  -4   9   1     1470.82     1488.94    113.93 o 
  -3   9   1     3936.86     3965.61    212.71 o 
  -2   9   1     1578.35     1511.75     71.06 o 
  -1   9   1     6072.63     5417.99    264.99 o 
   0   9   1     5413.06     5613.55    182.32 o 
   1   9   1     1556.21     1531.15    115.49 o 
   2   9   1      124.95      106.70     22.79 o 
   3   9   1     8750.24     8613.66    218.84 o 
   4   9   1        9.72       16.05     15.07 o 
   5   9   1      877.28      922.59     62.98 o 
   6   9   1      400.26      397.67     31.12 o 
   7   9   1        5.65        4.05     15.23 o 
   8   9   1      852.86      889.12     52.28 o 
   9   9   1     5355.17     5370.93    154.48 o 
  10   9   1       47.55       32.74     18.52 o 
  11   9   1      103.78       55.67     29.89 o 
  -5  10   1     1765.58     1480.69    124.30 o 
  -4  10   1     2044.71     1778.35    130.77 o 
  -3  10   1     1833.45     1853.38    128.65 o 
  -2  10   1      167.73      150.72     48.49 o 
  -1  10   1      239.29      155.07     31.10 o 
   0  10   1     3806.18     3921.08    112.24 o 
   2  10   1     3019.81     2910.94    107.62 o 
   3  10   1      322.47      268.98     32.61 o 
   4  10   1      495.52      504.60     43.80 o 
   5  10   1      515.82      487.49     35.04 o 
   6  10   1     2701.06     2612.97     85.72 o 
   7  10   1        0.42        0.93     17.74 o 
   8  10   1     2693.96     2903.55     96.02 o 
   9  10   1       75.07       48.60     26.56 o 
  10  10   1        2.54      -21.03     15.50 o 
  11  10   1       70.65       40.23     22.14 o 
  -4  11   1     1890.59     1978.68    144.48 o 
  -3  11   1      511.42      479.26     73.80 o 
  -2  11   1     1381.46     1484.48    114.71 o 
  -1  11   1      851.63      778.03     81.49 o 
   0  11   1     4615.95     4585.19    178.76 o 
   1  11   1      677.37      714.48     52.17 o 
   2  11   1     4085.33     4025.83    117.84 o 
   3  11   1        0.10        4.96     15.72 o 
   4  11   1      193.53      184.99     25.42 o 
   5  11   1     1183.17     1120.96     50.97 o 
   6  11   1     1843.68     1721.39     66.39 o 
   7  11   1     2091.50     2011.87     75.01 o 
   8  11   1     1208.16     1144.11     54.79 o 
   9  11   1      781.14      623.79     77.26 o 
  10  11   1       38.27       68.20     22.37 o 
  11  11   1     2029.17     2244.10     87.72 o 
  -3  12   1       64.06      125.30     51.95 o 
  -2  12   1     2694.00     2572.76    165.22 o 
  -1  12   1     6288.71     6305.83    318.72 o 
   0  12   1      347.16      353.10     48.66 o 
   1  12   1      216.90      191.36     32.99 o 
   2  12   1      383.42      499.63     52.56 o 
   3  12   1     1018.57      952.73     47.90 o 
   4  12   1      134.27      153.88     25.31 o 
   5  12   1     2216.24     2274.96     80.70 o 
   6  12   1     1255.78     1133.45     53.72 o 
   7  12   1     1834.02     1735.82     70.31 o 
   8  12   1       19.82       32.94     19.53 o 
   9  12   1     2409.18     2616.92    149.33 o 
  10  12   1      153.62      139.93     29.28 o 
  -1  13   1      982.49      971.34    100.22 o 
   0  13   1       99.02       83.39     49.39 o 
   1  13   1     1605.80     1674.89    109.36 o 
   2  13   1      621.94      673.31     56.37 o 
   3  13   1        2.40      -27.61     18.41 o 
   4  13   1     2688.96     2617.14    111.27 o 
   5  13   1      610.54      594.48     43.34 o 
   6  13   1      150.68      105.60     24.93 o 
   7  13   1       39.68        8.35     18.97 o 
   8  13   1      755.84      819.24     51.69 o 
   9  13   1       22.62       -2.03     26.39 o 
   2  14   1     2668.25     2783.43    119.43 o 
   3  14   1      254.65      239.44     39.20 o 
   4  14   1        0.92        3.83     24.12 o 
   5  14   1      280.93      354.75     44.33 o 
   6  14   1        8.49       10.31     24.36 o 
   7  14   1      669.21      671.87     60.69 o 
  -7 -14   2      220.27      203.10     39.01 o 
  -6 -14   2     1621.48     1729.98     91.61 o 
  -5 -14   2     1746.97     1791.90     93.18 o 
  -4 -14   2      410.28      415.06     49.12 o 
  -3 -14   2      168.47      211.51     39.08 o 
  -2 -14   2     1113.46     1243.10     74.95 o 
  -1 -14   2     2829.88     2868.74    124.58 o 
  -8 -13   2       63.60       54.75     23.28 o 
  -7 -13   2     2304.51     2354.42     87.89 o 
  -6 -13   2      118.39      129.77     40.13 o 
  -5 -13   2      221.23      192.84     35.46 o 
  -4 -13   2      316.00      415.20     46.90 o 
  -3 -13   2      774.25      744.56     60.24 o 
  -2 -13   2     3295.46     3510.65    139.41 o 
  -1 -13   2     1471.39     1386.83    102.79 o 
   0 -13   2     1272.61     1249.70    113.49 o 
   1 -13   2      442.51      431.66     77.48 o 
  -9 -12   2     1673.29     1584.02     70.07 o 
  -8 -12   2      929.58      992.30     52.85 o 
  -7 -12   2       29.99       12.78     28.52 o 
  -6 -12   2      558.55      566.95     63.97 o 
  -5 -12   2      557.53      602.52     42.90 o 
  -4 -12   2     3297.34     3099.32    173.63 o 
  -3 -12   2      348.62      305.91     43.53 o 
  -2 -12   2     2496.53     2456.79    135.06 o 
  -1 -12   2      442.78      439.79     62.32 o 
   0 -12   2      225.95      211.79     51.34 o 
   1 -12   2      560.35      639.46     85.73 o 
   2 -12   2     2281.50     2171.10    150.28 o 
   3 -12   2     2563.62     2071.66    149.50 o 
 -10 -11   2     1096.34     1010.76     70.04 o 
  -9 -11   2     1761.28     1754.71     72.47 o 
  -8 -11   2     2191.93     2126.46     79.46 o 
  -7 -11   2        1.71       16.22     19.20 o 
  -6 -11   2     1848.78     1783.49     69.02 o 
  -5 -11   2     5637.26     5822.28    162.29 o 
  -4 -11   2     2824.98     2857.20     91.96 o 
  -3 -11   2     2978.17     3029.84     95.39 o 
  -2 -11   2       94.25       94.89     65.89 o 
  -1 -11   2      212.60      144.10     29.21 o 
   0 -11   2      124.79      119.74     44.76 o 
   1 -11   2     3770.27     3642.04    135.57 o 
   2 -11   2       51.33        0.11     37.57 o 
   3 -11   2      204.30      218.84     58.86 o 
   4 -11   2      178.88      218.61     60.20 o 
 -11 -10   2     2559.73     2741.12    127.29 o 
 -10 -10   2      184.31      213.68     53.51 o 
  -9 -10   2      128.45       81.92     23.39 o 
  -8 -10   2       32.52       24.51     18.86 o 
  -7 -10   2     5514.98     5699.85    176.59 o 
  -6 -10   2      413.21      410.31     33.75 o 
  -5 -10   2     8253.29     8525.06    305.85 o 
  -4 -10   2     1971.81     2114.40     73.06 o 
  -3 -10   2       21.61       -1.53     11.84 o 
  -2 -10   2     1295.00     1312.34     80.09 o 
  -1 -10   2     4998.07     4859.10    166.80 o 
   0 -10   2     3197.71     3153.82    117.95 o 
   1 -10   2       34.29       58.35     23.44 o 
   2 -10   2      852.52      871.34     82.61 o 
   3 -10   2      666.41      580.04     76.70 o 
   4 -10   2      848.33      936.11     94.98 o 
   5 -10   2      114.00      141.92     55.52 o 
 -11  -9   2      383.65      412.88     39.18 o 
 -10  -9   2      234.48      190.01     35.91 o 
  -9  -9   2     2301.27     2292.79     82.98 o 
  -8  -9   2     1925.09     1900.32    102.85 o 
  -7  -9   2      227.87      264.38     30.47 o 
  -6  -9   2     1656.64     1673.64     62.16 o 
  -5  -9   2     4385.95     4443.05    125.72 o 
  -4  -9   2      560.04      602.88     34.41 o 
  -3  -9   2      542.40      533.42     47.72 o 
  -2  -9   2    19687.66    18789.26    822.97 o 
  -1  -9   2      512.94      536.43     55.10 o 
   0  -9   2      992.16      965.12     54.00 o 
   1  -9   2      458.79      527.79     40.50 o 
   2  -9   2      493.80      507.93     41.56 o 
   3  -9   2     1563.78     1401.99    106.58 o 
   4  -9   2      764.35      749.38     87.07 o 
   5  -9   2       67.05       45.82     42.81 o 
   6  -9   2        0.77      -12.26     39.58 o 
 -11  -8   2     1594.58     1683.76     72.09 o 
 -10  -8   2     1290.77     1298.07     58.88 o 
  -9  -8   2     1202.38     1151.84     53.74 o 
  -8  -8   2     5998.80     5997.33    166.11 o 
  -7  -8   2     1862.31     1843.86     89.54 o 
  -6  -8   2      201.73      211.48     23.49 o 
  -5  -8   2     4260.74     4206.04    132.68 o 
  -4  -8   2     2317.04     2344.76     88.33 o 
  -3  -8   2     4076.57     3909.49    122.33 o 
  -2  -8   2     2257.90     2181.50     71.94 o 
  -1  -8   2     6002.23     5834.96    170.82 o 
   0  -8   2      522.59      488.60     41.88 o 
   1  -8   2     2979.20     2834.89     82.92 o 
   2  -8   2       87.58       79.58     42.20 o 
   3  -8   2     6271.59     5632.37    278.26 o 
   4  -8   2      643.87      626.52     75.92 o 
   5  -8   2      125.75      123.08     48.72 o 
   6  -8   2      814.41      764.76     91.86 o 
   7  -8   2      466.80      468.00     82.72 o 
 -12  -7   2        6.75       33.21     28.88 o 
 -11  -7   2     1122.37     1068.24     71.46 o 
 -10  -7   2      268.16      233.39     27.93 o 
  -9  -7   2     4641.72     4701.01    173.86 o 
  -8  -7   2      620.16      545.78     37.48 o 
  -7  -7   2     2777.04     2736.87     86.17 o 
  -6  -7   2     1003.84      989.90     42.78 o 
  -5  -7   2     9371.11     9132.07    360.91 o 
  -4  -7   2     4565.62     4553.24    134.01 o 
  -3  -7   2     3275.81     3308.77     92.37 o 
  -2  -7   2        0.63       -4.74      7.91 o 
  -1  -7   2     2962.49     3025.87     85.42 o 
   0  -7   2      743.64      762.51     32.59 o 
   1  -7   2     3397.68     3154.68     88.01 o 
   2  -7   2    23651.61    22949.15    676.71 o 
   3  -7   2     1146.68     1021.99     40.99 o 
   4  -7   2       30.62       24.41     35.56 o 
   5  -7   2        1.79       91.53     38.80 o 
   6  -7   2     5216.72     5708.62    295.43 o 
   7  -7   2      394.00      361.87     70.01 o 
   8  -7   2      222.08       76.25     51.84 o 
 -12  -6   2      753.48      772.00     81.05 o 
 -11  -6   2     2629.21     2659.30    121.55 o 
 -10  -6   2     1386.80     1415.16     59.35 o 
  -9  -6   2       23.11       16.83     14.15 o 
  -8  -6   2       54.62       67.60     17.32 o 
  -7  -6   2      426.93      346.86     28.21 o 
  -6  -6   2    13960.18    14216.93    347.10 o 
  -5  -6   2    15443.62    16038.37    387.16 o 
  -4  -6   2     7393.90     7319.70    191.09 o 
  -3  -6   2       20.43       28.40     11.00 o 
  -2  -6   2     4837.25     4794.16    153.20 o 
  -1  -6   2        0.27        9.45      9.66 o 
   0  -6   2     6046.17     5720.03    144.46 o 
   1  -6   2     2175.08     2144.11     62.53 o 
   2  -6   2     1907.99     2064.57     61.34 o 
   3  -6   2     1456.38     1375.37     64.23 o 
   4  -6   2     2305.57     2208.35    126.09 o 
   5  -6   2     2321.73     2493.29    127.42 o 
   6  -6   2     1279.52     1265.42    105.35 o 
   7  -6   2      876.35      889.17     92.75 o 
   8  -6   2       19.30      -24.30     36.90 o 
 -12  -5   2     2235.88     2169.61    111.49 o 
 -11  -5   2     2253.35     2307.94    110.87 o 
 -10  -5   2        6.40       18.62     22.69 o 
  -9  -5   2       51.37       35.45     23.02 o 
  -8  -5   2     6539.91     7005.55    235.53 o 
  -7  -5   2     2385.35     2510.79     94.57 o 
  -6  -5   2     6115.14     6131.52    160.04 o 
  -5  -5   2      715.99      605.38     29.43 o 
  -4  -5   2        0.82       37.83     11.36 o 
  -3  -5   2     5951.61     5899.83    148.79 o 
  -2  -5   2     5054.76     5088.97    128.61 o 
  -1  -5   2     8796.48     8482.89    208.96 o 
   0  -5   2     1078.30      944.03     36.08 o 
   1  -5   2     1082.96     1041.56     35.09 o 
   2  -5   2     1930.22     1794.74     61.59 o 
   3  -5   2     2280.85     2166.93     63.20 o 
   4  -5   2       28.13       21.28     10.70 o 
   5  -5   2     6075.87     6292.47    207.13 o 
   6  -5   2        4.61      -23.78     15.85 o 
   7  -5   2      114.98      127.31     28.93 o 
   8  -5   2       70.17       52.73     41.58 o 
 -12  -4   2      518.98      495.11     55.69 o 
 -11  -4   2       99.21      113.12     33.25 o 
 -10  -4   2      515.54      499.47     50.71 o 
  -9  -4   2     7697.55     7432.24    251.15 o 
  -8  -4   2        1.32        3.63     23.66 o 
  -7  -4   2      889.65      939.01     40.46 o 
  -6  -4   2      626.81      623.69     33.91 o 
  -5  -4   2     3150.45     3363.28     92.77 o 
  -4  -4   2    21852.94    22333.12    526.07 o 
  -3  -4   2    17429.27    18078.59    426.96 o 
  -2  -4   2      876.85      759.70     34.55 o 
  -1  -4   2     2350.58     2286.92     61.75 o 
   0  -4   2       56.92       56.41     11.20 o 
   1  -4   2      106.65       59.20      9.24 o 
   2  -4   2    22625.55    23305.24    667.01 o 
   3  -4   2       25.46       34.49     10.02 o 
   4  -4   2     4512.84     4548.63    118.24 o 
   5  -4   2      543.33      510.88     36.67 o 
   6  -4   2     3473.96     3423.64    192.42 o 
   7  -4   2     1740.45     1653.26     78.13 o 
   8  -4   2     2002.92     2164.64    104.96 o 
   9  -4   2      129.11      185.28     56.19 o 
  10  -4   2     2678.25     3445.10    215.16 o 
 -12  -3   2       50.14       35.18     31.27 o 
 -11  -3   2     2675.19     2543.66    117.99 o 
 -10  -3   2       22.33       33.31     35.95 o 
  -9  -3   2     3010.98     3096.17    124.87 o 
  -8  -3   2     5777.58     5754.71    153.44 o 
  -7  -3   2     2369.41     2424.28     73.74 o 
  -6  -3   2     7080.17     7336.03    185.88 o 
  -5  -3   2    10003.35    12125.24    398.00 o 
  -4  -3   2    25325.24    24204.92    944.92 o 
  -3  -3   2      450.46      523.91     21.90 o 
  -2  -3   2     2494.39     3100.51     94.78 o 
  -1  -3   2      625.18      359.34     73.08 o 
   0  -3   2      163.21      114.60      9.34 o 
   1  -3   2     3098.07     3417.62     85.75 o 
   2  -3   2    32531.63    33864.41    786.44 o 
   3  -3   2      205.00      141.68     12.46 o 
   4  -3   2     3927.88     4080.26    105.51 o 
   5  -3   2      615.25      620.84     34.61 o 
   6  -3   2     1864.60     1949.92    108.53 o 
   7  -3   2      403.75      423.48     39.79 o 
   8  -3   2     1056.54     1136.72     64.67 o 
   9  -3   2       85.86       90.71     28.55 o 
  10  -3   2       74.89       86.06     48.38 o 
 -11  -2   2       96.16       63.31     50.33 o 
 -10  -2   2     2880.03     3047.48    128.67 o 
  -9  -2   2        5.17      -19.85     31.33 o 
  -8  -2   2      195.38      196.40     53.62 o 
  -7  -2   2      177.35      214.27     39.13 o 
  -6  -2   2    28829.18    29428.53    690.98 o 
  -5  -2   2     5448.86     6713.84    297.31 o 
  -4  -2   2       12.97       29.46     10.52 o 
  -3  -2   2      268.82      307.88     15.80 o 
  -2  -2   2      135.96      110.96      9.22 o 
   0  -2   2       19.86       23.72      8.27 o 
   1  -2   2    51355.47    46096.16   1792.40 o 
   2  -2   2     4156.55     4314.58    105.80 o 
   3  -2   2     2814.09     2955.50     79.85 o 
   4  -2   2       56.11       24.11      7.89 o 
   5  -2   2    15400.01    15807.76    376.46 o 
   6  -2   2       70.23       82.96     19.98 o 
   7  -2   2     2728.69     3047.05    168.95 o 
   8  -2   2      189.65      201.10     31.11 o 
   9  -2   2      925.18      975.88    111.09 o 
  10  -2   2      412.99      419.35     48.98 o 
 -11  -1   2     3106.78     3147.44    138.79 o 
 -10  -1   2        4.82      -11.73     23.07 o 
  -9  -1   2       87.92       83.61     28.76 o 
  -7  -1   2     3635.34     3789.62    136.58 o 
  -6  -1   2        0.50       21.12     16.38 o 
  -5  -1   2     2588.47     2665.66     86.01 o 
  -4  -1   2     7093.26     6960.92    170.67 o 
  -3  -1   2    27000.81    27852.46    646.86 o 
  -2  -1   2    23962.74    25923.88    602.82 o 
  -1  -1   2     6418.79     6547.48    201.60 o 
   0  -1   2     5726.43     6337.31    148.31 o 
   1  -1   2      775.24      767.18     22.16 o 
   2  -1   2       14.30       52.46     17.45 o 
   3  -1   2     2259.56     2804.34     71.88 o 
   4  -1   2    12263.44    12996.80    308.26 o 
   5  -1   2     6946.61     7357.83    295.81 o 
   6  -1   2      406.10      338.63     20.56 o 
   7  -1   2     4034.46     3670.60    346.04 o 
   8  -1   2     1622.07     1730.20     80.65 o 
   9  -1   2     1761.60     1734.77    123.63 o 
  10  -1   2     4390.72     4144.71    161.80 o 
 -11   0   2      646.38      640.66     62.52 o 
 -10   0   2      791.54     1125.84     72.62 o 
  -9   0   2     2983.76     3260.00    131.97 o 
  -8   0   2     8058.67     7995.29    264.28 o 
  -7   0   2      308.62      292.07     32.84 o 
  -6   0   2     1163.84     1073.58     37.10 o 
  -5   0   2      250.03      306.13     24.41 o 
  -4   0   2    12452.13    13055.16    309.90 o 
  -3   0   2     3501.80     3751.58    120.51 o 
  -2   0   2    14855.09    15923.22    448.88 o 
  -1   0   2      362.42      468.19     14.25 o 
   1   0   2     1597.90     1451.40     44.03 o 
   3   0   2     2335.98     2380.36     62.03 o 
   4   0   2      282.68      236.23     20.44 o 
   5   0   2      685.06      638.45     54.13 o 
   6   0   2      125.92      132.58     29.49 o 
   7   0   2     1255.78     1298.41     45.16 o 
   8   0   2     2833.23     2943.33    202.67 o 
   9   0   2     1900.42     2059.14    112.99 o 
  10   0   2     1591.69     2890.93    124.13 o 
  11   0   2       87.08       81.74     32.08 o 
 -11   1   2      130.73      163.62     38.49 o 
 -10   1   2     3432.89     3232.76    172.96 o 
  -9   1   2      139.80      207.18     34.76 o 
  -8   1   2     3342.40     3135.86    124.34 o 
  -7   1   2      587.29      577.57     47.10 o 
  -6   1   2     7772.34     7790.45    383.16 o 
  -5   1   2     9212.93     9865.35    364.33 o 
  -4   1   2     8404.12    10073.45    522.40 o 
  -2   1   2     1067.57     1230.36     94.98 o 
  -1   1   2     3308.09     3464.85    135.95 o 
   0   1   2     3466.01     3752.58    147.35 o 
   1   1   2    27078.96    25339.35   1021.39 o 
   2   1   2    16782.54    17970.30    509.91 o 
   3   1   2    13443.33    13679.46    320.23 o 
   4   1   2     1232.26     1347.33     81.73 o 
   5   1   2    14601.81    16014.73    550.72 o 
   6   1   2        0.85       -1.10      8.37 o 
   7   1   2     6678.69     7139.18    180.13 o 
   8   1   2      237.82      630.09    117.33 o 
   9   1   2     1990.96     1770.11     83.71 o 
  10   1   2      114.92      344.81     60.31 o 
  11   1   2      395.70      437.52     51.72 o 
 -10   2   2      518.39      496.10     52.81 o 
  -9   2   2      604.18      699.54     59.83 o 
  -8   2   2       65.24       29.53     22.55 o 
  -7   2   2      311.10      376.96     38.31 o 
  -6   2   2      403.67      569.37    151.50 o 
  -5   2   2    21770.26    25544.03   1457.28 o 
  -4   2   2       10.55       17.26     12.24 o 
  -3   2   2      247.36      422.22     53.12 o 
  -2   2   2     1522.29     1665.12     95.73 o 
  -1   2   2      428.92      596.41     20.49 o 
   1   2   2     3185.94     3195.72     92.55 o 
   2   2   2     1317.58      983.93     51.73 o 
   4   2   2     1761.03     1827.08     51.79 o 
   5   2   2     6823.54     8362.72    375.08 o 
   6   2   2     5044.47     5126.14    131.90 o 
   7   2   2     1223.89     2831.85    149.27 o 
   8   2   2      186.24      235.13     21.80 o 
   9   2   2      636.91      507.47     45.64 o 
  10   2   2     2717.95     2465.66    157.63 o 
  11   2   2      160.52      153.42     55.41 o 
  12   2   2     3295.95     3182.90    140.55 o 
 -10   3   2      872.54      949.84     68.42 o 
  -9   3   2      175.84      140.28     32.74 o 
  -8   3   2     2064.43     2256.96    250.72 o 
  -7   3   2     5859.54     6943.35    429.59 o 
  -6   3   2     2032.06     2453.34    115.88 o 
  -5   3   2      591.95      834.49     47.11 o 
  -4   3   2        8.25       43.24     26.87 o 
  -3   3   2     7438.50     7796.48    188.31 o 
  -2   3   2    26196.30    25879.55    750.81 o 
  -1   3   2     3134.46     3160.97     92.29 o 
   0   3   2     9619.76     8439.13    351.50 o 
   1   3   2     1043.81      896.53     49.39 o 
   2   3   2     7259.16     8025.72    283.24 o 
   3   3   2     3840.25     4372.30    205.46 o 
   4   3   2     5099.30     5453.53    195.07 o 
   6   3   2     8539.29     8875.91    414.72 o 
   7   3   2        3.69       20.63     10.33 o 
   8   3   2     2785.67     2898.20     86.19 o 
   9   3   2     3205.92     3056.12     92.26 o 
  10   3   2     3824.13     3783.66    147.36 o 
  11   3   2     1293.75     1429.52    136.12 o 
  12   3   2      442.35      325.38     47.38 o 
  -9   4   2        2.32      -31.15     20.76 o 
  -8   4   2     3804.19     4523.38    169.62 o 
  -7   4   2      326.90      394.99     42.58 o 
  -6   4   2      132.80      132.31     25.44 o 
  -5   4   2      312.55      277.03     31.62 o 
  -4   4   2     5547.82     6372.44    205.59 o 
  -3   4   2    11235.37    11943.07    508.60 o 
  -2   4   2     1789.80     1780.21     60.69 o 
  -1   4   2     1151.54     1405.95     50.08 o 
   0   4   2     1377.01     1839.33     84.06 o 
   1   4   2     4276.26     4674.16    168.02 o 
   2   4   2      323.97      411.12     18.96 o 
   3   4   2    13261.17    13959.24    330.63 o 
   5   4   2     2717.14     3284.21    113.08 o 
   6   4   2      468.11      484.17     92.47 o 
   7   4   2     2778.73     2937.08     85.37 o 
   8   4   2       77.84       46.79     14.87 o 
  10   4   2     2259.05     2241.32    101.40 o 
  12   4   2      843.54      737.71     64.82 o 
  -9   5   2     2124.88     2640.51    231.27 o 
  -8   5   2      325.95      400.43     46.87 o 
  -7   5   2     1677.20     2026.29     93.69 o 
  -6   5   2      187.05      216.05     49.55 o 
  -5   5   2     8298.06     9342.34    297.43 o 
  -4   5   2      712.35      729.64     66.00 o 
  -3   5   2     5972.59     5950.45    282.48 o 
  -1   5   2       77.56       77.27     11.56 o 
   1   5   2     8736.54     9251.76    289.90 o 
   2   5   2     6826.28     8109.85    428.37 o 
   4   5   2     2255.95     2817.69    138.57 o 
   5   5   2      481.13      518.14     29.69 o 
   6   5   2       73.14       86.32     37.51 o 
   7   5   2      696.22      707.50     65.20 o 
   8   5   2     5348.39     5519.82    148.68 o 
   9   5   2     1585.53     1695.20     61.45 o 
  11   5   2        1.53       15.05     25.32 o 
  12   5   2     2629.06     2554.19    120.87 o 
  -8   6   2      384.74      380.49     70.90 o 
  -7   6   2     1483.74     1664.77     84.97 o 
  -6   6   2     1869.96     1960.56     90.52 o 
  -5   6   2     2221.93     2637.78    173.07 o 
  -4   6   2     5311.40     5802.95    194.22 o 
  -2   6   2     2147.70     2165.32    123.32 o 
  -1   6   2      151.93      157.21     17.01 o 
   0   6   2    17069.54    19612.64    508.76 o 
   1   6   2     1222.66     1229.08     68.45 o 
   2   6   2     1608.88     1728.12     52.99 o 
   3   6   2     5528.21     6245.20    245.95 o 
   4   6   2      396.74      433.83     23.94 o 
   5   6   2      221.42      241.38     25.92 o 
   6   6   2    10575.29    11109.25    274.66 o 
   7   6   2     1036.75     1281.33     58.27 o 
   8   6   2     1231.39     1522.75     56.84 o 
   9   6   2       28.21       53.55     21.35 o 
  10   6   2      349.14      328.42     30.57 o 
  11   6   2     1287.92     1237.28     74.34 o 
  12   6   2     1615.00     1650.11     93.76 o 
  -8   7   2     1005.14      908.13    109.14 o 
  -7   7   2      234.62      337.90     68.67 o 
  -6   7   2     1686.00     1833.33     89.04 o 
  -3   7   2      383.92      407.11     41.53 o 
  -2   7   2     2575.47     2624.81     76.40 o 
  -1   7   2     6965.23     6775.80    174.65 o 
   0   7   2     1305.81     1775.45     92.42 o 
   1   7   2       71.25      121.51     27.09 o 
   2   7   2     1768.69     1662.99     65.02 o 
   3   7   2     4789.59     5030.29    131.71 o 
   4   7   2     1512.03     1545.73     52.43 o 
   5   7   2     5502.69     5614.07    176.50 o 
   6   7   2      545.63      529.14     33.41 o 
   8   7   2      426.82      507.56    101.56 o 
   9   7   2     3612.23     3683.04    111.45 o 
  10   7   2     3236.96     3322.16    105.87 o 
  11   7   2     1663.51     1654.25     66.98 o 
  12   7   2       19.87        1.95     26.35 o 
  -7   8   2     1995.41     1775.12    141.36 o 
  -6   8   2      525.44      952.50     97.21 o 
  -5   8   2       57.00       50.50     41.69 o 
  -4   8   2     1527.39     1610.59     87.12 o 
  -3   8   2     5229.71     5698.57    310.31 o 
  -2   8   2      134.62      249.72     34.89 o 
  -1   8   2     4399.35     4212.79    114.61 o 
   0   8   2      148.91      112.13     17.21 o 
   1   8   2      469.20      439.63     43.34 o 
   2   8   2     2741.60     2826.64    100.22 o 
   3   8   2     3836.41     3960.76    109.21 o 
   4   8   2      270.59      291.81     24.06 o 
   5   8   2     3280.75     3198.59    129.34 o 
   6   8   2     1562.01     1902.65    114.71 o 
   7   8   2     2170.56     2471.17    192.14 o 
   8   8   2     3318.66     3316.34    135.67 o 
   9   8   2     2018.45     1857.48     69.70 o 
  10   8   2     1972.99     2097.20     77.66 o 
  11   8   2      219.29      159.20     25.64 o 
  12   8   2      227.26      212.17     70.07 o 
  -6   9   2      245.84      274.80     66.89 o 
  -5   9   2      738.76      610.36     83.05 o 
  -4   9   2     2272.70     2228.62    145.04 o 
  -3   9   2      915.38     1022.55     60.91 o 
  -2   9   2     1251.51     1134.15     61.04 o 
  -1   9   2      383.80      397.84     29.25 o 
   0   9   2      827.59      840.01     48.34 o 
   1   9   2        3.94       11.22     15.01 o 
   2   9   2     7539.02     7772.84    239.69 o 
   3   9   2     6887.98     6603.25    172.74 o 
   4   9   2     1099.84     1118.38     85.17 o 
   5   9   2      231.41      302.28     32.39 o 
   6   9   2      897.98      954.26     43.44 o 
   7   9   2      167.40      153.23     21.73 o 
   8   9   2     7702.55     8098.72    268.56 o 
   9   9   2      580.78      514.95     38.49 o 
  10   9   2      238.29      240.22     29.70 o 
  11   9   2       88.65      109.23     31.55 o 
  -5  10   2       14.40       82.61     48.83 o 
  -4  10   2     1960.07     2056.94    142.25 o 
  -3  10   2       58.71        1.56     37.68 o 
  -2  10   2       13.09        9.70     33.22 o 
  -1  10   2     1188.75     1319.09     52.48 o 
   0  10   2     2217.95     2202.09     72.40 o 
   1  10   2     3290.30     3066.61    127.57 o 
   2  10   2      446.01      554.17     43.57 o 
   3  10   2      174.26      126.60     25.09 o 
   4  10   2       72.27       92.24     19.77 o 
   5  10   2      325.26      342.32     30.08 o 
   6  10   2      119.27      157.11     43.05 o 
   7  10   2      153.45      172.18     24.13 o 
   8  10   2       72.54       25.43     23.03 o 
   9  10   2       40.02       47.31     19.97 o 
  10  10   2      455.09      396.47     36.42 o 
  11  10   2     4641.13     5018.19    153.06 o 
  -4  11   2      894.85      896.20    101.11 o 
  -3  11   2      314.92      446.26     70.01 o 
  -2  11   2      208.13      305.57     58.42 o 
  -1  11   2     4813.40     4991.35    257.19 o 
   0  11   2      999.04     1075.33     60.16 o 
   1  11   2     3378.48     3647.63    109.20 o 
   2  11   2      438.86      479.18     36.38 o 
   3  11   2      111.54      155.16     22.62 o 
   4  11   2      382.48      326.78     30.16 o 
   5  11   2     2071.42     1839.46     67.92 o 
   6  11   2     1837.92     1950.82     71.73 o 
   7  11   2      199.71      170.96     26.35 o 
   8  11   2      163.46      190.98     27.56 o 
   9  11   2     1180.01     1127.41     55.04 o 
  10  11   2     2303.54     2319.00     90.82 o 
  11  11   2     1293.10     1336.63     64.88 o 
  -3  12   2      854.61     1117.38    105.80 o 
  -2  12   2     1449.98     1388.83    112.93 o 
  -1  12   2        3.31      104.01     45.60 o 
   0  12   2      816.66      824.07     85.84 o 
   1  12   2        2.15      -31.16     20.77 o 
   2  12   2     2727.49     2785.66     91.29 o 
   3  12   2     1246.67     1239.37     54.42 o 
   4  12   2     3709.28     3255.11    102.99 o 
   5  12   2        0.47      -19.46     16.08 o 
   6  12   2       65.48       38.86     21.21 o 
   7  12   2     1266.16     1361.20     60.49 o 
   8  12   2     2272.99     2267.82     83.92 o 
   9  12   2      529.19      590.67     44.61 o 
  10  12   2     1997.00     1975.74     80.79 o 
  -1  13   2      527.17      655.06     89.07 o 
   0  13   2       11.79      -10.70     39.35 o 
   1  13   2     1760.80     1781.36    115.72 o 
   2  13   2      781.27      837.84     85.17 o 
   3  13   2      308.73      296.95     38.79 o 
   4  13   2      665.33      656.66     53.99 o 
   5  13   2       52.64       70.20     22.79 o 
   6  13   2       25.64       29.38     19.92 o 
   7  13   2      328.63      340.75     35.00 o 
   8  13   2      234.03      228.37     30.63 o 
   9  13   2     2424.60     2480.30     92.80 o 
   2  14   2      784.51      864.33     60.97 o 
   3  14   2       37.18      -34.46     22.98 o 
   4  14   2       27.93       -4.56     34.45 o 
   5  14   2      346.15      361.02     44.03 o 
   6  14   2      955.52      963.68     53.04 o 
   7  14   2     1169.06     1307.11     62.78 o 
  -6 -14   3      934.17     1114.92     73.20 o 
  -5 -14   3       33.09       28.48     27.31 o 
  -4 -14   3       11.76      -12.58     29.71 o 
  -3 -14   3      164.99       94.85     31.53 o 
  -2 -14   3     3457.58     3631.30    147.15 o 
  -8 -13   3     1953.89     1923.26     79.28 o 
  -7 -13   3      264.39      270.93     63.21 o 
  -6 -13   3       77.56       31.80     35.56 o 
  -5 -13   3     1497.14     1404.39     78.92 o 
  -4 -13   3      417.14      315.76     42.43 o 
  -3 -13   3      642.18      634.77     55.58 o 
  -2 -13   3     1215.43     1299.65     75.22 o 
  -1 -13   3      398.29      390.52     61.87 o 
   0 -13   3      858.12      870.69     66.58 o 
   1 -13   3      721.55      699.10     93.76 o 
  -9 -12   3     3287.34     3373.67    114.45 o 
  -8 -12   3      341.06      309.03     34.19 o 
  -7 -12   3      218.32      226.65     31.10 o 
  -6 -12   3       14.31        2.85     19.03 o 
  -5 -12   3     3301.59     3520.76    155.96 o 
  -4 -12   3      324.23      311.06     40.36 o 
  -3 -12   3     1343.94     1265.42     70.61 o 
  -2 -12   3        0.88       24.51     22.38 o 
  -1 -12   3      323.36      399.55     57.75 o 
   0 -12   3       11.32      -31.79     26.98 o 
   1 -12   3     1943.59     1727.18    130.88 o 
   2 -12   3     1178.04     1253.72    112.48 o 
   3 -12   3       27.94        0.78     42.47 o 
 -10 -11   3        2.88      -22.90     18.61 o 
  -9 -11   3       67.56       40.98     22.06 o 
  -8 -11   3      331.07      332.16     34.57 o 
  -7 -11   3     5422.27     5429.81    156.84 o 
  -6 -11   3     6958.46     7123.16    194.05 o 
  -5 -11   3       92.97      103.28     27.55 o 
  -3 -11   3       16.08      -11.45     18.33 o 
  -2 -11   3      795.72      738.66     51.09 o 
  -1 -11   3      134.44      136.34     38.35 o 
   0 -11   3     1198.12     1241.40    119.73 o 
   1 -11   3       70.39       74.91     26.33 o 
   2 -11   3      870.50      879.92     89.74 o 
   3 -11   3      634.82      604.12     82.50 o 
   4 -11   3      721.08      634.66     88.85 o 
 -11 -10   3        1.35       18.43     19.98 o 
 -10 -10   3      171.04      122.83     26.52 o 
  -9 -10   3       88.72      120.66     24.72 o 
  -8 -10   3     3723.96     3633.32    114.14 o 
  -7 -10   3      256.34      295.05     33.69 o 
  -6 -10   3     4963.10     5061.02    144.06 o 
  -5 -10   3     1370.79     1303.67     53.93 o 
  -4 -10   3        0.25       -8.05     14.97 o 
  -3 -10   3     1803.08     1796.25     64.67 o 
  -2 -10   3     4179.99     3930.06    113.47 o 
  -1 -10   3     1459.41     1442.91     89.13 o 
   0 -10   3       21.46       26.15     20.28 o 
   1 -10   3      148.22      159.31     29.01 o 
   2 -10   3       86.89       81.49     41.69 o 
   3 -10   3     1460.65     1182.70    101.45 o 
   4 -10   3      238.58      337.68     65.66 o 
   5 -10   3     1553.40     1456.28    123.19 o 
 -11  -9   3        9.60       -8.55     17.54 o 
 -10  -9   3     2516.24     2686.32     95.23 o 
  -9  -9   3     3514.88     3497.32    135.54 o 
  -8  -9   3     3820.47     3814.06    116.92 o 
  -7  -9   3     1152.32     1121.26     50.42 o 
  -6  -9   3        3.84       -2.36     13.47 o 
  -5  -9   3      113.77       77.91     17.96 o 
  -4  -9   3       17.39       17.48     15.55 o 
  -3  -9   3     6040.92     5955.89    195.22 o 
  -2  -9   3      367.84      411.24     30.00 o 
  -1  -9   3     4458.80     4455.19    122.84 o 
   0  -9   3      984.40      925.81     86.01 o 
   1  -9   3      652.74      512.44     42.17 o 
   2  -9   3      515.53      484.94     66.78 o 
   3  -9   3     1346.16     1218.94     98.88 o 
   4  -9   3      870.85      801.33     84.28 o 
   5  -9   3     1103.02      843.13     97.43 o 
   6  -9   3       10.51      -18.62     42.25 o 
 -11  -8   3     1308.07     1392.84    155.68 o 
 -10  -8   3       33.51       59.73     28.06 o 
  -9  -8   3     4363.48     4211.91    127.20 o 
  -8  -8   3     1293.18     1329.85     56.65 o 
  -7  -8   3     1091.56     1134.35     49.51 o 
  -6  -8   3     2394.21     2165.26     72.65 o 
  -5  -8   3      111.48      107.89     18.44 o 
  -4  -8   3     8551.39     8345.80    255.05 o 
  -3  -8   3      547.46      561.06     37.97 o 
  -2  -8   3      183.05      192.49     19.79 o 
  -1  -8   3        1.22       -6.78     18.13 o 
   0  -8   3     2530.93     2421.37     80.85 o 
   1  -8   3        2.20       23.32     13.80 o 
   2  -8   3    10481.59    10029.97    456.18 o 
   3  -8   3     1303.33     1209.00     59.75 o 
   4  -8   3       95.77       49.27     41.36 o 
   5  -8   3      406.75      289.63     60.98 o 
   6  -8   3     1952.06     1671.66    129.99 o 
   7  -8   3      103.41       77.81     49.39 o 
 -11  -7   3     2767.11     3066.32    155.01 o 
 -10  -7   3     1178.14     1333.12    110.13 o 
  -9  -7   3       44.00       36.16     17.72 o 
  -8  -7   3       74.79      103.22     20.43 o 
  -7  -7   3       39.52       21.50     15.88 o 
  -6  -7   3    12525.46    12566.40    356.91 o 
  -5  -7   3      642.84      573.49     37.82 o 
  -4  -7   3     1858.48     2043.18     78.00 o 
  -3  -7   3       15.95       16.80     10.92 o 
  -2  -7   3      414.79      350.14     26.36 o 
  -1  -7   3     1541.79     1585.76     52.17 o 
   0  -7   3     1229.27     1298.73     45.31 o 
   1  -7   3     2310.66     2297.81     98.50 o 
   2  -7   3     2738.87     2937.62    105.82 o 
   3  -7   3      392.63      303.72     31.03 o 
   4  -7   3      339.86      253.06     52.84 o 
   5  -7   3     3705.12     3915.56    214.82 o 
   6  -7   3      303.97      296.54     62.54 o 
   7  -7   3     1614.63     1698.08    131.32 o 
   8  -7   3      373.63      305.24     71.35 o 
 -12  -6   3      695.35      645.99     64.84 o 
 -11  -6   3      860.44      756.00    130.32 o 
 -10  -6   3      144.92      119.08     31.75 o 
  -9  -6   3      606.67      519.34     48.64 o 
  -8  -6   3     4430.40     4420.96    126.55 o 
  -7  -6   3     9799.33    10498.57    265.20 o 
  -6  -6   3      461.12      430.35     65.25 o 
  -5  -6   3    10454.38    10622.09    360.18 o 
  -4  -6   3     1234.95     1187.95     43.27 o 
  -3  -6   3     3557.73     3288.03     90.71 o 
  -2  -6   3    14295.72    13751.90    351.98 o 
  -1  -6   3     7725.17     7844.04    194.17 o 
   0  -6   3      288.72      294.06     22.59 o 
   1  -6   3     2937.02     2981.32    108.25 o 
   2  -6   3      179.30      185.76     34.84 o 
   3  -6   3     2473.59     2388.06    107.07 o 
   4  -6   3     1324.16     1381.51     61.10 o 
   5  -6   3    14008.20    13439.84    602.00 o 
   6  -6   3     1427.48     1515.03    114.16 o 
   7  -6   3      115.99      112.93     51.62 o 
   8  -6   3     1071.71     1037.44    107.47 o 
 -12  -5   3       11.78       23.64     28.84 o 
 -11  -5   3       24.35       15.81     25.31 o 
 -10  -5   3        0.21       10.56     23.61 o 
  -9  -5   3     6030.16     6446.04    265.38 o 
  -8  -5   3      217.12      220.58     24.50 o 
  -7  -5   3     2536.34     2591.62     80.95 o 
  -6  -5   3       55.09       39.79     12.77 o 
  -5  -5   3      598.84      673.58     30.85 o 
  -3  -5   3     5260.01     5369.02    136.90 o 
  -1  -5   3       81.51       85.38     11.06 o 
   0  -5   3     1032.91     1264.57     40.06 o 
   1  -5   3      898.17     1027.82     34.91 o 
   2  -5   3     5504.19     5275.79    167.23 o 
   3  -5   3       18.60       24.15     10.38 o 
   4  -5   3     3841.09     4045.88    166.41 o 
   5  -5   3      304.99      346.29     50.45 o 
   6  -5   3      205.62      198.50     31.44 o 
   7  -5   3      156.46      188.29     55.41 o 
   8  -5   3     3741.06     3722.25    217.83 o 
   9  -5   3     1838.71     2075.22    156.07 o 
 -12  -4   3       84.99      145.65     43.92 o 
 -11  -4   3     2060.12     2101.25    233.16 o 
 -10  -4   3      522.04      530.42     52.85 o 
  -9  -4   3       26.03       23.10     21.66 o 
  -8  -4   3     7300.13     7164.31    240.00 o 
  -7  -4   3        4.76       20.42     12.86 o 
  -6  -4   3     5658.38     5974.56    155.76 o 
  -5  -4   3     1984.17     2214.84     66.60 o 
  -4  -4   3    22228.87    23559.70    797.94 o 
  -3  -4   3     1007.44      992.02     34.29 o 
  -2  -4   3    25358.85    24543.82    573.47 o 
  -1  -4   3     1779.56     1651.77     74.19 o 
   0  -4   3     2688.46     3071.65    114.69 o 
   1  -4   3     5314.09     5231.82    129.77 o 
   2  -4   3     1743.97     1426.18     84.73 o 
   3  -4   3      230.16      264.54     27.96 o 
   4  -4   3        0.25       11.84      9.30 o 
   5  -4   3      135.42      113.70     21.31 o 
   6  -4   3       61.64       48.53     21.29 o 
   7  -4   3     3999.23     4383.74    158.08 o 
   8  -4   3     1136.85      987.57     61.38 o 
   9  -4   3     1253.79     1425.62    121.07 o 
  10  -4   3       36.52       93.31     49.27 o 
 -11  -3   3      177.53      181.49     38.18 o 
 -10  -3   3     2156.84     2226.92    104.60 o 
  -9  -3   3       37.35       36.77     23.63 o 
  -8  -3   3     2134.69     2032.79     67.32 o 
  -7  -3   3     4931.48     5111.76    175.90 o 
  -6  -3   3     3237.24     3400.07    106.97 o 
  -5  -3   3    28728.60    31199.65    907.01 o 
  -4  -3   3      347.49      383.87     19.99 o 
  -3  -3   3     1038.68     1106.71     35.81 o 
  -2  -3   3     8066.20     7972.62    192.71 o 
  -1  -3   3    29515.80    30321.24    703.27 o 
   0  -3   3      143.35      111.36      9.74 o 
   1  -3   3    23578.56    22769.94    953.39 o 
   2  -3   3      275.48      304.01     45.56 o 
   3  -3   3      120.09      141.43     12.69 o 
   4  -3   3       33.59       37.16     22.00 o 
   5  -3   3     8236.70     8034.20    198.69 o 
   6  -3   3     6469.55     6764.09    219.72 o 
   7  -3   3     1530.66     1558.39     72.93 o 
   8  -3   3        2.71      -11.41     18.86 o 
   9  -3   3      139.22      105.53     29.81 o 
  10  -3   3      254.48      304.68     67.56 o 
 -11  -2   3      679.20      568.09     59.23 o 
 -10  -2   3       32.33       55.20     27.67 o 
  -9  -2   3      106.00       95.38     26.37 o 
  -8  -2   3        8.91       92.19     33.78 o 
  -7  -2   3     3895.74     3457.63    163.03 o 
  -6  -2   3      665.17      811.55     89.07 o 
  -5  -2   3    11035.29    12082.78    291.29 o 
  -4  -2   3      886.27      974.98     34.18 o 
  -3  -2   3     2931.25     2724.00    108.12 o 
  -1  -2   3     2220.23     2532.44     79.29 o 
   0  -2   3    12928.86    13407.30    409.53 o 
   2  -2   3        1.73       -6.39      4.26 o 
   3  -2   3       62.57       88.27      9.43 o 
   4  -2   3    12689.83    11727.16    278.93 o 
   5  -2   3     1573.07     1623.24     50.11 o 
   6  -2   3     2134.19     2255.00     66.35 o 
   7  -2   3     1791.45     1662.84    114.21 o 
   8  -2   3     1272.17     1221.07     65.27 o 
   9  -2   3     3706.31     3652.08    173.97 o 
  10  -2   3     1986.97     2174.01    123.69 o 
 -11  -1   3      734.55      773.47     67.94 o 
 -10  -1   3      226.66      192.97     36.81 o 
  -9  -1   3       52.86       55.50     24.28 o 
  -8  -1   3     7327.15     7345.61    244.89 o 
  -7  -1   3     2229.42     2325.76    103.12 o 
  -6  -1   3     1297.52     1324.16     43.71 o 
  -5  -1   3     1152.07     1101.86     50.76 o 
  -4  -1   3     9698.51     9625.95    231.53 o 
  -3  -1   3        4.70       22.75     22.63 o 
  -2  -1   3     9060.12     9339.25    303.94 o 
  -1  -1   3      270.17      297.85     11.99 o 
   0  -1   3     9290.43     9949.69    232.25 o 
   1  -1   3      588.34      878.71     24.31 o 
   2  -1   3     2610.17     2484.87     78.78 o 
   3  -1   3     6833.96     7516.46    180.10 o 
   4  -1   3    14802.55    13351.77    465.67 o 
   5  -1   3     5136.55     5261.53    133.06 o 
   6  -1   3     1616.82     1644.04     51.34 o 
   7  -1   3     8234.12     8021.96    257.97 o 
   8  -1   3     4395.99     4609.83    164.67 o 
   9  -1   3     2225.32     2641.37    112.28 o 
  11  -1   3       17.27        3.72     28.14 o 
 -10   0   3     2193.62     2187.86    104.80 o 
  -9   0   3     1773.27     1877.04     91.28 o 
  -8   0   3      220.23      220.57     38.24 o 
  -7   0   3      566.98      531.60     41.00 o 
  -6   0   3       47.14       71.13     12.60 o 
  -5   0   3    21523.49    21780.03    512.18 o 
  -4   0   3     2133.11     2306.88     62.40 o 
  -3   0   3    24308.70    25499.38    594.41 o 
  -2   0   3    17214.10    18173.08    423.46 o 
  -1   0   3    24081.74    21966.49    890.07 o 
   0   0   3      390.73      338.90     20.62 o 
   1   0   3    30158.58    27867.49   1290.37 o 
   2   0   3    19161.10    20892.52    865.21 o 
   4   0   3      216.92      279.48     26.77 o 
   5   0   3       96.34       82.98     10.99 o 
   6   0   3     2059.19     2162.77     63.79 o 
   7   0   3    11566.70    11089.08    271.91 o 
   8   0   3     4262.14     4161.74    150.72 o 
   9   0   3     2477.72     2682.41    155.85 o 
  10   0   3     1203.49     1180.33    134.95 o 
  11   0   3        6.17        9.08     66.67 o 
 -11   1   3      996.52      825.19     71.34 o 
 -10   1   3        3.51       -1.51     48.10 o 
  -9   1   3     1398.09     1286.16     86.45 o 
  -8   1   3      603.70      720.46    105.24 o 
  -7   1   3      520.61      522.30     45.03 o 
  -6   1   3     4806.83     5290.18    211.70 o 
  -5   1   3    31094.13    32785.07    963.14 o 
  -4   1   3     2189.94     2084.66     77.84 o 
  -3   1   3     6889.87     7538.98    230.63 o 
  -2   1   3      654.07      456.29     24.24 o 
  -1   1   3     2045.22     2028.22     51.00 o 
   0   1   3    30931.87    27116.32    787.31 o 
   1   1   3      494.18      459.20     13.99 o 
   2   1   3     1119.46     1152.03     42.57 o 
   3   1   3     8773.70     9602.83    228.55 o 
   4   1   3      501.83      369.78     33.67 o 
   5   1   3     2500.04     3146.66    177.42 o 
   6   1   3    10105.95    10614.29    257.83 o 
   8   1   3     2018.10     2099.32     89.06 o 
   9   1   3       59.61      276.58     51.62 o 
  10   1   3     2955.27     2757.34    144.15 o 
  11   1   3     1270.82     1124.14     73.18 o 
 -10   2   3      476.25      472.23     51.52 o 
  -9   2   3       62.43       35.69     25.36 o 
  -8   2   3     2331.13     2418.66    139.91 o 
  -7   2   3     9443.89     9807.21    314.86 o 
  -6   2   3     5467.05     6167.18    205.24 o 
  -5   2   3     1335.51     1352.77     61.43 o 
  -4   2   3       24.33       29.24     19.73 o 
  -3   2   3     2699.67     2958.67    226.14 o 
  -1   2   3     5458.33     5371.10    129.47 o 
   0   2   3    23044.31    23867.84    670.22 o 
   1   2   3    13646.42    14501.61    337.92 o 
   2   2   3     4235.04     4840.02    117.16 o 
   3   2   3    11204.39    12274.43    289.32 o 
   4   2   3    12135.28    12709.93    301.38 o 
   5   2   3     6067.59     7519.97    251.73 o 
   7   2   3      105.42      179.08     28.71 o 
   8   2   3     1407.29     1270.84     47.57 o 
   9   2   3     1638.15     1712.51     80.87 o 
  10   2   3      217.85      266.55     54.85 o 
  11   2   3     5873.24     5766.63    210.78 o 
  12   2   3        0.86      -17.06     29.17 o 
 -10   3   3      268.60      224.31     40.59 o 
  -9   3   3      393.49      499.48     51.86 o 
  -8   3   3      962.03     1004.29    130.10 o 
  -7   3   3       57.88       68.45     22.72 o 
  -6   3   3     2281.81     2387.62     98.04 o 
  -5   3   3     2545.54     3607.15    129.23 o 
  -4   3   3        5.95        5.12     12.31 o 
  -3   3   3    23882.29    25060.10    735.92 o 
  -2   3   3     3773.58     4097.80    131.60 o 
  -1   3   3     2058.90     2020.02     53.41 o 
   0   3   3     1169.59      682.60     38.57 o 
   1   3   3       81.97      128.34     12.01 o 
   3   3   3     3015.89     3378.40    182.34 o 
   4   3   3       87.10       99.89     21.29 o 
   5   3   3     7648.47     7795.58    191.93 o 
   6   3   3      714.39      902.82    147.77 o 
   7   3   3     9770.57     9139.56    245.52 o 
   8   3   3     1763.82     1977.01     84.90 o 
   9   3   3     2527.82     2507.28     84.89 o 
  10   3   3     4726.40     4628.69    171.85 o 
  11   3   3      375.05      403.62     48.19 o 
  12   3   3      357.36      368.35     48.85 o 
  -9   4   3     2098.46     2552.51    371.46 o 
  -8   4   3      173.13      220.15     35.48 o 
  -7   4   3       93.07      146.77     29.27 o 
  -6   4   3      541.44      639.85     45.73 o 
  -5   4   3     4237.21     4814.33    378.26 o 
  -4   4   3      344.68      450.98     36.40 o 
  -3   4   3    13483.23    14102.64    652.83 o 
  -2   4   3     8076.48     8292.71    200.65 o 
  -1   4   3     1643.74     1783.72     58.59 o 
   1   4   3       22.85       80.27     18.06 o 
   2   4   3    29142.99    28605.38    887.11 o 
   4   4   3     3986.12     4601.32    169.28 o 
   5   4   3      289.99      234.10     22.02 o 
   6   4   3     1110.50     1138.73     41.57 o 
   7   4   3      343.00      296.24     23.68 o 
   8   4   3    10774.36    11010.16    274.03 o 
   9   4   3      162.61      120.20     18.79 o 
  11   4   3      689.14      593.77     55.27 o 
  12   4   3      993.75      963.78    182.05 o 
  -9   5   3       86.24      164.63     79.04 o 
  -8   5   3       11.83       -0.15     24.19 o 
  -7   5   3      498.18      529.41     49.46 o 
  -6   5   3     5576.06     6122.54    209.70 o 
  -5   5   3        8.13       30.43     29.54 o 
  -4   5   3     4771.88     4704.96    160.79 o 
  -3   5   3       83.53       81.63     12.32 o 
  -2   5   3       23.49       17.70     24.75 o 
  -1   5   3      246.01      283.19     17.21 o 
   0   5   3    27085.36    27522.90    803.94 o 
   1   5   3     9940.64    13098.32    311.26 o 
   2   5   3     6135.73     6432.07    168.66 o 
   3   5   3     5905.57     6520.98    271.35 o 
   4   5   3        2.46       15.63     11.24 o 
   5   5   3    11730.23    11460.92    651.16 o 
   6   5   3     9357.94     9407.32    233.13 o 
   7   5   3     2496.50     2800.31     83.69 o 
   8   5   3      343.89      339.43     27.71 o 
   9   5   3      712.39      790.80     39.34 o 
  10   5   3      286.13      330.32     29.54 o 
  11   5   3     5404.36     5329.36    197.14 o 
  12   5   3       95.78       60.24     30.60 o 
  -8   6   3      431.24      480.01     51.81 o 
  -7   6   3       17.99       54.14     39.13 o 
  -6   6   3      955.11     1275.20     70.47 o 
  -5   6   3     1346.06     1458.89    134.78 o 
  -4   6   3     4446.64     5008.71    233.39 o 
  -3   6   3     3092.36     3231.16    132.33 o 
  -2   6   3      354.30      800.45     46.49 o 
  -1   6   3     4519.97     4377.70    113.49 o 
   1   6   3     4139.35     4431.12    115.04 o 
   2   6   3     2615.49     2682.36     75.13 o 
   3   6   3     8408.43     8737.21    214.80 o 
   4   6   3     1884.67     1950.65     89.98 o 
   5   6   3    11746.73    11782.34    287.30 o 
   6   6   3     1280.82     1350.39     77.70 o 
   7   6   3       51.12        8.28     13.24 o 
   8   6   3        4.07       55.58     21.52 o 
   9   6   3      601.60      618.13     35.80 o 
  10   6   3     5610.47     5510.81    154.84 o 
  11   6   3     2187.46     2281.98    106.78 o 
  12   6   3     1448.34     1519.53     88.20 o 
  -7   7   3     2029.29     1744.57    134.45 o 
  -6   7   3      111.78      113.15     46.71 o 
  -5   7   3        5.65       10.94     20.32 o 
  -4   7   3      136.01      165.66     30.32 o 
  -3   7   3     3559.83     3649.02    132.54 o 
  -2   7   3     3018.82     3649.99    163.88 o 
  -1   7   3     3916.90     4670.48    270.63 o 
   0   7   3      891.47      942.00     57.59 o 
   1   7   3      412.05      514.15     27.01 o 
   2   7   3     4828.92     4704.07    149.61 o 
   3   7   3     5037.68     4796.23    126.23 o 
   4   7   3     3742.92     3998.64    108.86 o 
   5   7   3      265.10      185.70     21.50 o 
   7   7   3       16.83       19.79     13.54 o 
   8   7   3     6080.38     6105.87    164.83 o 
   9   7   3      187.29      214.91     25.60 o 
  10   7   3     6666.38     6593.09    181.28 o 
  11   7   3        0.70       -2.98     15.58 o 
  12   7   3      154.34      160.73     37.42 o 
  -6   8   3      311.24      363.87     67.78 o 
  -5   8   3        0.39       -1.56     21.92 o 
  -4   8   3     4407.29     4494.97    293.86 o 
  -2   8   3     6866.68     7267.35    302.17 o 
  -1   8   3      542.06      584.83    119.58 o 
   0   8   3     2972.00     3077.23    106.94 o 
   1   8   3     4504.78     4553.29    122.52 o 
   2   8   3     3864.32     3783.72    126.84 o 
   3   8   3     3236.12     3348.94     95.00 o 
   4   8   3      347.94      259.19     40.58 o 
   5   8   3      895.92     1138.12     54.77 o 
   6   8   3     5689.13     5830.35    156.18 o 
   7   8   3      402.22      612.74    189.35 o 
   8   8   3     2657.88     2714.67     87.66 o 
   9   8   3     4940.28     4961.51    142.70 o 
  10   8   3       53.00       45.26     19.53 o 
  11   8   3        8.06       -6.26     16.92 o 
  12   8   3       50.28       65.09     31.45 o 
  -6   9   3      370.45      434.67     76.36 o 
  -5   9   3      644.01      698.43     86.18 o 
  -4   9   3     4430.79     4462.37    238.12 o 
  -3   9   3        5.46       19.57     21.59 o 
  -2   9   3       69.20       50.61     22.76 o 
  -1   9   3      105.74      107.32     18.18 o 
   0   9   3      806.95      858.48     48.40 o 
   1   9   3    10302.16    10301.72    257.05 o 
   2   9   3        0.40       21.47     20.63 o 
   4   9   3      405.54      411.26     30.53 o 
   5   9   3     1285.75     1467.16     54.72 o 
   6   9   3       53.29       75.69     17.52 o 
   7   9   3     3663.95     3669.81    109.56 o 
   8   9   3      592.04      507.56     47.43 o 
   9   9   3      270.41      215.30     27.40 o 
  10   9   3     1580.85     1431.10     62.61 o 
  11   9   3     3835.74     4089.79    167.75 o 
  12   9   3     2549.26     2741.46     98.99 o 
  -5  10   3      653.95      679.81     89.74 o 
  -4  10   3        7.10       40.80     44.15 o 
  -3  10   3        1.47       66.55     41.03 o 
  -2  10   3      673.48      737.25     52.65 o 
  -1  10   3     5358.13     5669.59    429.54 o 
   0  10   3     1166.07     1612.83     94.97 o 
   1  10   3     2213.46     2483.65     79.59 o 
   2  10   3     1449.01     1556.90     69.37 o 
   3  10   3     1883.91     1844.91     67.77 o 
   4  10   3     2208.64     2045.90     70.02 o 
   5  10   3      586.55      626.67     37.13 o 
   6  10   3     3793.69     3875.84    140.28 o 
   7  10   3      769.06      795.20     41.60 o 
   8  10   3        6.09      -19.29     18.29 o 
   9  10   3      191.79      210.31     27.06 o 
  10  10   3     3579.74     3880.99    122.49 o 
  11  10   3       25.21       24.76     20.54 o 
  -4  11   3      451.10      660.75     87.62 o 
  -3  11   3       46.83       99.78     46.15 o 
  -2  11   3     1559.60     1778.35    125.75 o 
  -1  11   3       57.76      186.51     48.72 o 
   0  11   3       61.18       72.02     33.78 o 
   1  11   3      470.47      481.46     35.77 o 
   2  11   3     1063.70     1265.87    108.58 o 
   3  11   3      537.29      599.67     38.99 o 
   4  11   3     6174.76     6467.95    174.96 o 
   5  11   3     2848.81     2682.09    157.60 o 
   6  11   3      687.63      688.43     48.91 o 
   7  11   3      279.27      325.71     32.11 o 
   8  11   3      437.94      357.85     57.19 o 
   9  11   3     2458.68     2606.66     91.48 o 
  10  11   3      262.17      283.83     33.07 o 
  11  11   3     1479.15     1483.95     68.39 o 
  -3  12   3      153.99      162.32     57.64 o 
  -2  12   3      714.29     1081.48    100.33 o 
  -1  12   3      845.91     1415.59    113.26 o 
   0  12   3      276.28      293.75     58.53 o 
   1  12   3     1568.00     1624.33     77.17 o 
   2  12   3     1012.44      913.18     46.58 o 
   3  12   3     2386.60     2308.15     80.25 o 
   4  12   3       99.67      106.42     22.71 o 
   5  12   3       48.95       30.47     19.14 o 
   6  12   3      245.65      286.37     42.01 o 
   7  12   3     2151.31     2063.06     77.47 o 
   8  12   3     1199.63     1354.56     76.15 o 
   9  12   3     2185.67     2219.78     84.07 o 
  10  12   3       93.77       89.90     25.08 o 
  -1  13   3      327.12      340.46     69.01 o 
   0  13   3       70.78      112.26     49.72 o 
   1  13   3     2861.41     2940.65    159.86 o 
   2  13   3     1672.21     1685.76    106.13 o 
   3  13   3      301.17      297.73     32.56 o 
   4  13   3        0.38       -8.79     17.71 o 
   5  13   3      383.95      404.70     36.92 o 
   6  13   3     3365.07     3159.23    144.87 o 
   7  13   3     1605.45     1716.88    129.93 o 
   8  13   3     1393.27     1402.98     79.32 o 
   9  13   3      432.90      420.65     39.26 o 
   2  14   3      851.56      841.00     62.05 o 
   3  14   3        0.36       -9.38     22.57 o 
   4  14   3     1797.89     1851.34     90.38 o 
   5  14   3      554.34      640.02     48.93 o 
   6  14   3      404.50      544.87     43.97 o 
   7  14   3       10.78        8.17     25.50 o 
   8  14   3       14.96        0.67     41.03 o 
  -6 -14   4      432.94      544.35     57.46 o 
  -5 -14   4      448.86      460.10     51.90 o 
  -4 -14   4       75.56       47.87     28.67 o 
  -3 -14   4     1317.74     1305.60     78.71 o 
  -2 -14   4       65.16      108.06     33.11 o 
  -8 -13   4      481.68      528.19     54.67 o 
  -7 -13   4       42.18       34.72     27.85 o 
  -6 -13   4      291.91      269.01     40.58 o 
  -5 -13   4      845.24      765.55     62.27 o 
  -4 -13   4      785.16      833.15     62.70 o 
  -3 -13   4     1579.03     1629.33     84.63 o 
  -2 -13   4     1599.86     1750.35     94.87 o 
  -1 -13   4      180.39      194.47     47.88 o 
   0 -13   4      830.82      856.79    133.61 o 
   1 -13   4      734.00      829.98    101.34 o 
  -9 -12   4      116.77      172.89     30.36 o 
  -8 -12   4      279.08      323.97     35.46 o 
  -7 -12   4       88.46       85.35     24.29 o 
  -6 -12   4     3382.27     3333.79    108.54 o 
  -5 -12   4      792.15      763.07     60.97 o 
  -4 -12   4     3963.45     3799.12    181.05 o 
  -3 -12   4      760.96      651.89     53.91 o 
  -2 -12   4      267.94      264.77     37.35 o 
  -1 -12   4       44.30       74.80     38.57 o 
   0 -12   4     1918.23     1830.21     88.07 o 
   1 -12   4      176.80      150.72     52.06 o 
   2 -12   4      275.31      445.59     77.15 o 
 -10 -11   4      147.95      174.05     30.42 o 
  -9 -11   4        6.15       15.56     19.65 o 
  -8 -11   4      585.65      713.17     68.81 o 
  -7 -11   4     2263.32     2436.78     86.84 o 
  -6 -11   4     2369.88     2475.91     92.25 o 
  -5 -11   4        2.43       -2.24     16.24 o 
  -4 -11   4       30.03       42.33     39.97 o 
  -3 -11   4     1437.96     1298.60     69.14 o 
  -2 -11   4      208.81      294.06     37.67 o 
  -1 -11   4     1565.31     1323.17     91.30 o 
   0 -11   4      568.66      570.13     48.98 o 
   1 -11   4     1209.55     1257.60     97.71 o 
   2 -11   4       76.58       94.09     46.04 o 
   3 -11   4     1207.77     1077.58    101.34 o 
   4 -11   4       39.82       88.63     51.17 o 
 -10 -10   4        3.19      -25.83     17.22 o 
  -9 -10   4     4326.99     4425.42    135.76 o 
  -8 -10   4        0.58        8.44     18.59 o 
  -7 -10   4     6210.23     6046.40    169.17 o 
  -6 -10   4       19.61       -3.38     15.88 o 
  -5 -10   4      571.95      487.80     35.38 o 
  -3 -10   4     4865.77     4733.25    132.60 o 
  -2 -10   4     5426.12     5289.85    198.10 o 
  -1 -10   4      905.59      887.86     69.34 o 
   0 -10   4       29.19      -15.14     18.83 o 
   1 -10   4       89.11       46.66     24.26 o 
   2 -10   4       84.09       82.18     26.03 o 
   3 -10   4     1080.16     1022.28     94.20 o 
   4 -10   4     2573.80     2518.47    164.21 o 
   5 -10   4       42.55       58.42     50.17 o 
 -11  -9   4      840.52      857.21     56.24 o 
 -10  -9   4     1967.26     1871.76     75.39 o 
  -9  -9   4     1794.41     1802.86     72.79 o 
  -8  -9   4     1366.01     1341.26     58.10 o 
  -7  -9   4      594.19      525.34     50.49 o 
  -6  -9   4      759.17      702.21     38.18 o 
  -5  -9   4       17.76       -7.89     20.83 o 
  -4  -9   4     9513.43     8867.13    226.50 o 
  -3  -9   4      238.26      252.59     30.87 o 
  -2  -9   4       22.39        0.32     13.52 o 
  -1  -9   4       20.61       31.40     31.08 o 
   0  -9   4     5005.69     4793.45    164.05 o 
   1  -9   4       96.58       62.68     24.16 o 
   2  -9   4      575.83      564.26     44.77 o 
   3  -9   4      331.87      327.09     59.87 o 
   4  -9   4      414.45      398.10     68.45 o 
   5  -9   4       94.26       83.83     49.05 o 
   6  -9   4      848.32     1105.34    110.81 o 
 -11  -8   4     1109.09     1207.05    113.32 o 
 -10  -8   4     4402.37     4538.97    138.17 o 
  -9  -8   4      790.11      845.27     45.63 o 
  -8  -8   4       17.62      -12.20     14.67 o 
  -7  -8   4     1266.78     1129.25     49.89 o 
  -6  -8   4     2644.83     2466.56     79.96 o 
  -5  -8   4     3317.33     3435.56    116.70 o 
  -4  -8   4     1255.57     1242.54     48.07 o 
  -3  -8   4      834.86      758.33     34.69 o 
  -2  -8   4      911.25      849.24     37.19 o 
  -1  -8   4     1267.48     1284.63     47.25 o 
   0  -8   4      490.36      518.48     41.48 o 
   1  -8   4     5324.47     5242.45    173.07 o 
   2  -8   4     1741.74     1596.39     70.95 o 
   3  -8   4       56.66       -6.76     19.10 o 
   4  -8   4      269.27      223.97     54.96 o 
   5  -8   4     1856.86     1557.95    119.73 o 
   6  -8   4      357.52      450.50     74.02 o 
   7  -8   4     2029.81     1633.98    133.67 o 
 -11  -7   4      865.71      709.56     64.12 o 
 -10  -7   4      523.32      584.48     55.89 o 
  -9  -7   4     1792.37     1754.81     67.91 o 
  -8  -7   4      304.29      278.89     28.72 o 
  -7  -7   4    19189.21    19923.67    483.11 o 
  -6  -7   4      574.61      639.21     46.43 o 
  -5  -7   4     2055.57     1923.69     85.09 o 
  -4  -7   4      564.35      414.37     26.67 o 
  -3  -7   4      197.91      181.21     29.93 o 
  -2  -7   4     7229.83     6843.41    173.88 o 
  -1  -7   4     6056.86     6413.59    163.87 o 
   0  -7   4       11.77       15.87     10.94 o 
   1  -7   4        3.69       24.70     11.16 o 
   2  -7   4     1610.40     1457.51     64.60 o 
   3  -7   4     1683.03     1596.87    199.83 o 
   4  -7   4     4867.58     4863.93    248.27 o 
   5  -7   4      605.14      792.97     81.49 o 
   6  -7   4     3071.24     2871.65    177.26 o 
   7  -7   4        8.90       -5.91     37.79 o 
   8  -7   4      214.72      220.96     64.66 o 
 -11  -6   4      164.81      146.84     37.12 o 
 -10  -6   4     1562.66     1728.34     90.33 o 
  -9  -6   4     1602.34     1637.01     82.92 o 
  -8  -6   4     1129.43     1101.96     54.82 o 
  -7  -6   4     4692.27     5130.73    141.97 o 
  -6  -6   4     6043.68     6041.60    206.58 o 
  -5  -6   4      329.07      305.51     23.94 o 
  -4  -6   4     6227.72     5820.57    150.68 o 
  -3  -6   4      265.76      231.02     19.45 o 
  -2  -6   4     9703.51     9603.06    234.63 o 
  -1  -6   4     3231.39     3268.38    131.95 o 
   0  -6   4      316.10      301.50     32.46 o 
   1  -6   4      788.95      732.05     33.75 o 
   2  -6   4     2994.94     3124.34    114.35 o 
   3  -6   4       44.69       36.99     12.56 o 
   4  -6   4     7298.59     7373.71    229.40 o 
   5  -6   4      556.08      608.35     73.47 o 
   6  -6   4      464.11      434.44     69.68 o 
   7  -6   4     1194.73     1092.40    103.57 o 
   8  -6   4      680.95      767.99     99.44 o 
 -11  -5   4       90.65       98.11     33.34 o 
 -10  -5   4     5933.60     6017.52    217.41 o 
  -9  -5   4      328.48      261.87     48.27 o 
  -8  -5   4     7655.15     7824.38    204.79 o 
  -7  -5   4     1466.69     1327.94     67.93 o 
  -6  -5   4      180.72      239.59     22.06 o 
  -5  -5   4      278.38      275.16     21.79 o 
  -4  -5   4    15498.80    15402.33    369.19 o 
  -3  -5   4    11345.29    10759.76    261.16 o 
  -2  -5   4     1668.57     1671.58     50.57 o 
  -1  -5   4     1575.50     1864.76     54.60 o 
   0  -5   4       26.62       19.11      8.99 o 
   1  -5   4     1462.13     1332.12     41.89 o 
   2  -5   4        0.76       12.91     11.93 o 
   3  -5   4     2400.81     2533.94     71.89 o 
   4  -5   4      113.88      100.44     21.41 o 
   5  -5   4       67.53       38.82     20.23 o 
   6  -5   4      241.18      273.13     53.73 o 
   7  -5   4     6738.21     7051.97    348.82 o 
   8  -5   4      368.23      452.39     75.92 o 
   9  -5   4      465.99      519.50     85.51 o 
 -11  -4   4     2098.85     2254.63    111.26 o 
 -10  -4   4      898.98      841.86    112.48 o 
  -9  -4   4      165.28      159.51     29.80 o 
  -8  -4   4      465.96      476.09     45.56 o 
  -7  -4   4     6911.65     7447.91    279.26 o 
  -6  -4   4      803.11      871.84     37.39 o 
  -5  -4   4    12150.62    12013.81    291.68 o 
  -4  -4   4      161.55      112.68     13.47 o 
  -3  -4   4    10256.66    10199.87    285.20 o 
  -2  -4   4     2577.22     2546.37     86.16 o 
  -1  -4   4    21730.96    22254.16    627.10 o 
   0  -4   4     1943.83     1595.54     51.64 o 
   1  -4   4     1287.45     1368.64     40.47 o 
   2  -4   4     2509.92     2428.07     83.98 o 
   3  -4   4        5.19       10.58     13.30 o 
   4  -4   4       23.26       16.15     14.71 o 
   5  -4   4     1967.90     1864.46     58.17 o 
   6  -4   4     8965.61     8855.38    377.09 o 
   7  -4   4     1465.41     1482.67     72.83 o 
   8  -4   4     2576.27     2804.76    173.58 o 
   9  -4   4     1240.88     1349.03    117.95 o 
  10  -4   4      249.78      301.22     70.46 o 
 -11  -3   4     1601.12     1465.08     86.11 o 
 -10  -3   4        4.11      -14.77     30.82 o 
  -9  -3   4      148.95      119.88     28.49 o 
  -8  -3   4     2358.91     2326.48     99.26 o 
  -7  -3   4     2661.22     2648.77    103.29 o 
  -6  -3   4     8297.94     8481.39    212.74 o 
  -5  -3   4     2084.09     2029.60     61.51 o 
  -4  -3   4      388.89      375.83     24.38 o 
  -3  -3   4     1101.50     1120.31     37.22 o 
  -2  -3   4     5506.54     5399.62    151.46 o 
  -1  -3   4       12.95       10.99      6.90 o 
   0  -3   4     3170.16     3198.23     80.45 o 
   1  -3   4     1004.80     1240.84     48.15 o 
   2  -3   4       60.38      217.97     38.76 o 
   3  -3   4      582.66      597.61     32.34 o 
   4  -3   4     5169.16     5207.37    131.83 o 
   5  -3   4     5199.04     5251.69    135.39 o 
   6  -3   4     4842.84     5079.01    297.88 o 
   7  -3   4      366.13      377.20     58.42 o 
   8  -3   4       14.00      -19.23     18.93 o 
   9  -3   4     2029.71     2295.51    153.96 o 
  10  -3   4      831.03      791.52     97.99 o 
 -11  -2   4       60.18       64.93     31.41 o 
 -10  -2   4     2936.82     3062.52    130.82 o 
  -9  -2   4        6.87      -14.66     19.90 o 
  -8  -2   4     9760.30     9900.68    318.70 o 
  -7  -2   4      101.43       77.27     13.69 o 
  -6  -2   4     6072.30     6163.71    157.92 o 
  -5  -2   4     6919.93     7238.72    180.71 o 
  -4  -2   4     2644.90     2784.59     84.19 o 
  -3  -2   4    12888.46    14070.59    407.15 o 
  -2  -2   4       48.74       16.25      6.18 o 
  -1  -2   4     9422.57     9603.74    278.65 o 
   0  -2   4        8.25       33.13      4.69 o 
   1  -2   4      704.59      593.90     35.28 o 
   2  -2   4     5262.99     5641.08    188.63 o 
   3  -2   4     8741.55     8954.50    214.85 o 
   4  -2   4     3498.38     3531.99     96.53 o 
   5  -2   4     5974.85     5963.89    150.05 o 
   6  -2   4       38.76       56.51     12.81 o 
   7  -2   4       92.69       46.11     19.94 o 
   8  -2   4      345.66      322.72     36.84 o 
   9  -2   4     1796.21     1759.45    152.39 o 
  10  -2   4     1036.87     1040.44     67.43 o 
 -11  -1   4      997.13      890.55     74.33 o 
 -10  -1   4     1029.26     1080.25     69.97 o 
  -9  -1   4     1631.05     1585.05     82.44 o 
  -8  -1   4     1814.92     1693.06     95.32 o 
  -7  -1   4      250.82      201.86     62.88 o 
  -6  -1   4      407.38      436.38     44.97 o 
  -5  -1   4     2112.36     1930.16     76.01 o 
  -4  -1   4      957.38     1071.15     58.55 o 
  -3  -1   4    37633.29    39507.13    917.19 o 
  -2  -1   4     6748.99     6947.72    167.22 o 
  -1  -1   4     8950.22     9183.06    216.10 o 
   0  -1   4     5508.58     5751.75    136.25 o 
   1  -1   4       43.04       95.96     16.84 o 
   2  -1   4    21282.41    19996.65    739.69 o 
   3  -1   4    14818.75    14305.38   1268.82 o 
   4  -1   4     1082.60     1242.49     38.64 o 
   5  -1   4      274.46      338.93     22.29 o 
   6  -1   4    12617.57    12272.18    296.65 o 
   7  -1   4     7118.94     7093.80    180.41 o 
   8  -1   4    11862.50    12027.90    376.89 o 
   9  -1   4       92.14       86.45     27.46 o 
  10  -1   4     1203.59     1115.34     69.35 o 
  11  -1   4      115.79       58.33     30.82 o 
 -11   0   4     4737.69     4655.70    387.56 o 
 -10   0   4      249.48      188.69     36.26 o 
  -9   0   4      834.82      812.56     60.31 o 
  -8   0   4      345.50      296.14     36.34 o 
  -7   0   4       20.40       32.44     27.20 o 
  -6   0   4     8500.75     8302.98    264.62 o 
  -5   0   4     4941.18     4632.56    117.96 o 
  -4   0   4     7576.05     7896.80    192.05 o 
  -3   0   4      683.84      606.98     21.57 o 
  -1   0   4     8388.43     8617.72    272.91 o 
   1   0   4     5069.00     4445.68    106.43 o 
   2   0   4       30.66       52.66      6.60 o 
   3   0   4     1036.17      907.37     28.27 o 
   4   0   4      288.34      299.35     35.06 o 
   5   0   4     2713.48     2754.33     75.36 o 
   6   0   4     9441.42     8980.08    221.12 o 
   7   0   4     2878.26     2953.84     87.97 o 
   8   0   4     3458.31     3552.50    132.24 o 
   9   0   4       82.27      126.99     40.30 o 
  10   0   4     1344.54     1346.08     76.38 o 
  11   0   4     2982.63     2821.85    125.47 o 
 -10   1   4       45.84       41.31     51.00 o 
  -9   1   4       24.37       53.19     26.77 o 
  -8   1   4     3725.45     3452.33    135.62 o 
  -7   1   4      836.89      933.14    100.83 o 
  -6   1   4     6652.92     6341.21    209.75 o 
  -5   1   4     5537.57     5916.55    192.89 o 
  -4   1   4     6331.73     6504.90    205.92 o 
  -3   1   4     3105.21     3065.73    102.91 o 
  -2   1   4     7945.59     8329.25    197.75 o 
  -1   1   4    15821.73    15957.16    452.13 o 
   0   1   4     9567.58     9666.63    261.52 o 
   1   1   4    20807.08    20468.80    572.84 o 
   2   1   4      836.07      733.00     23.08 o 
   3   1   4      195.57      303.63     19.59 o 
   4   1   4     1184.90     1600.06     46.35 o 
   5   1   4    24449.06    24705.22    725.43 o 
   6   1   4       72.20       59.09     22.18 o 
   7   1   4     1066.58      995.39     38.84 o 
   8   1   4       70.37       83.86     48.66 o 
   9   1   4     3687.26     3681.74    139.14 o 
  10   1   4      998.73     1307.03    140.63 o 
  11   1   4     4737.31     4827.20    183.43 o 
  12   1   4      879.91      909.20     84.11 o 
 -10   2   4       89.07       79.05     31.14 o 
  -9   2   4      517.96      473.01     49.82 o 
  -8   2   4     1378.26     1419.01     77.00 o 
  -7   2   4     2302.96     2367.48     99.99 o 
  -6   2   4     1708.87     1621.24     73.64 o 
  -5   2   4      108.01      115.37     21.13 o 
  -4   2   4     3288.23     3758.05    128.41 o 
  -3   2   4    28006.59    26842.80    987.33 o 
  -2   2   4      269.70      191.71      9.55 o 
  -1   2   4    16796.68    16693.91    543.46 o 
   0   2   4     1154.30     1101.72     30.64 o 
   1   2   4     4291.54     3945.32    148.96 o 
   2   2   4     2043.55     2358.75     60.19 o 
   3   2   4    34452.43    35751.65    828.09 o 
   4   2   4    17247.84    18045.84    423.04 o 
   5   2   4     1073.50     1705.63    289.41 o 
   6   2   4      844.38      754.28     57.30 o 
   7   2   4       28.29       19.37     11.22 o 
   8   2   4     6568.11     6659.40    172.59 o 
   9   2   4       72.20       62.59     23.63 o 
  10   2   4    10437.19    10798.26    349.70 o 
  11   2   4       23.13       48.02     32.72 o 
  12   2   4       14.84       15.32     29.93 o 
 -10   3   4       12.08       80.04     32.35 o 
  -9   3   4     1219.77     1302.76     77.13 o 
  -8   3   4      597.49      612.46     53.76 o 
  -7   3   4     1035.61     1270.98     67.94 o 
  -6   3   4        0.72       43.54     19.57 o 
  -5   3   4      249.13      306.48     31.52 o 
  -4   3   4     1772.24     1930.63    126.31 o 
  -3   3   4     6515.56     6022.66    437.23 o 
  -2   3   4    42012.66    41712.16   1731.19 o 
  -1   3   4     1812.11     1908.87     51.10 o 
   0   3   4       54.56       62.03      7.36 o 
   1   3   4     2729.99     2584.64     66.38 o 
   2   3   4    33762.18    34833.59   2486.87 o 
   3   3   4      728.84     1150.04     59.98 o 
   4   3   4     3061.90     3170.40     83.22 o 
   5   3   4     1023.97     1107.84     64.15 o 
   6   3   4     1309.73     1173.20     41.52 o 
   7   3   4      938.36      892.56     59.09 o 
   9   3   4     1349.07     1258.90     50.62 o 
  10   3   4        6.27       20.34     25.03 o 
  11   3   4      159.85      148.50     35.43 o 
  12   3   4       49.00       10.83     28.60 o 
  -9   4   4        0.10        3.02     26.21 o 
  -8   4   4      509.25      602.03     93.98 o 
  -7   4   4      539.47      681.76     52.90 o 
  -6   4   4     2282.57     2637.70    106.72 o 
  -5   4   4      799.33      888.71     51.71 o 
  -4   4   4     8028.69     8316.96    384.05 o 
  -3   4   4     2481.35     2468.50    144.28 o 
  -2   4   4      180.13      124.19     11.94 o 
  -1   4   4     2433.93     2851.27     95.89 o 
   1   4   4    32691.27    31779.30    746.69 o 
   3   4   4     2390.55     3158.07    177.36 o 
   4   4   4     3634.63     4005.36    104.41 o 
   5   4   4     9328.45     8448.24    232.08 o 
   6   4   4     1313.35     1232.76     50.66 o 
   7   4   4    19148.02    19462.11    465.41 o 
   8   4   4      135.89      201.87     22.08 o 
   9   4   4       17.36       42.42     22.30 o 
  10   4   4        0.34       32.97     24.25 o 
  11   4   4     3097.51     3098.12    130.38 o 
  12   4   4     2273.65     2355.25    114.10 o 
  -9   5   4      358.40      340.05     48.44 o 
  -8   5   4      174.98      195.18     36.18 o 
  -7   5   4     3582.06     3938.32    151.62 o 
  -6   5   4      608.88      555.40     47.54 o 
  -5   5   4     3173.53     3332.78    125.36 o 
  -4   5   4     2661.97     2716.10    179.43 o 
  -3   5   4       87.29      155.48     18.57 o 
  -2   5   4        3.72       31.31     13.68 o 
  -1   5   4     7160.80     7563.96    184.99 o 
   1   5   4     5454.84     7477.45    636.45 o 
   2   5   4     4332.31     6097.20    193.31 o 
   3   5   4    11533.08    11878.86    284.74 o 
   4   5   4    15282.71    14010.22    588.95 o 
   5   5   4     6451.83     6668.54    168.50 o 
   6   5   4     2340.90     2319.05     69.96 o 
   7   5   4     1714.12     1702.08     58.32 o 
   8   5   4       87.71       27.65     29.43 o 
   9   5   4      788.77      851.40     40.62 o 
  10   5   4    11215.50    11721.02    296.81 o 
  11   5   4        9.80        5.45     23.75 o 
  12   5   4     1442.42     1591.23     89.31 o 
  -8   6   4      223.64      209.71     39.09 o 
  -7   6   4     5698.96     5690.69    388.68 o 
  -6   6   4     1535.94     1573.61     80.29 o 
  -5   6   4      515.23      522.20     75.47 o 
  -4   6   4     1461.82     1884.42    280.99 o 
  -3   6   4      640.43     1311.59    169.40 o 
  -2   6   4    12159.29    12682.48    304.81 o 
  -1   6   4     8741.11     9393.30    412.15 o 
   1   6   4     1615.85     2325.13     97.66 o 
   2   6   4     2523.97     2543.12     71.51 o 
   3   6   4     2308.71     2368.15     68.79 o 
   4   6   4    15132.54    15549.46    372.52 o 
   5   6   4     1255.29     1370.45     67.22 o 
   6   6   4     1193.32     1369.36     97.99 o 
   7   6   4     5176.73     5380.72    144.29 o 
   8   6   4     4948.71     5176.30    142.03 o 
   9   6   4       96.52      106.64     31.83 o 
  10   6   4     5150.91     5299.55    150.24 o 
  11   6   4     1609.36     1740.44     68.65 o 
  12   6   4        6.46       22.80     28.01 o 
  -7   7   4       23.58       21.96     43.48 o 
  -6   7   4       81.40       75.07     27.40 o 
  -5   7   4      674.21      669.29     96.60 o 
  -4   7   4     5241.12     5084.54    191.19 o 
  -3   7   4     3412.15     4384.67    154.24 o 
  -2   7   4     9631.71    10676.67    261.65 o 
   0   7   4      657.07      673.00     90.11 o 
   1   7   4     2943.17     2875.11     81.62 o 
   2   7   4     1326.14     1309.65     64.27 o 
   3   7   4     9474.86     9612.57    236.83 o 
   4   7   4      336.22      408.35     25.42 o 
   5   7   4       15.95       34.78     26.09 o 
   6   7   4     5314.22     5145.10    138.29 o 
   7   7   4     8263.65     8219.75    211.43 o 
   8   7   4      293.62      359.23     38.92 o 
   9   7   4     4614.45     4843.02    138.01 o 
  10   7   4       35.71      104.47     24.39 o 
  11   7   4      257.24      230.60     29.10 o 
  12   7   4     1102.82     1007.58     73.28 o 
  -7   8   4      199.36      169.67     59.42 o 
  -6   8   4      210.29      228.31     58.53 o 
  -5   8   4     1795.75     1687.06    157.91 o 
  -4   8   4     2029.19     2745.76    112.26 o 
  -3   8   4     2361.88     2438.83    100.57 o 
  -2   8   4      434.10      657.52     62.88 o 
  -1   8   4      278.22      334.45     33.42 o 
   0   8   4     2326.15     2350.03    243.36 o 
   1   8   4    10871.65    10583.41    260.68 o 
   2   8   4      891.89      909.24     45.87 o 
   3   8   4      271.05      363.44     31.51 o 
   4   8   4       64.16       94.83     18.53 o 
   5   8   4     2063.12     2281.34     90.97 o 
   6   8   4     4045.67     4390.90    153.18 o 
   7   8   4     3569.07     3349.25    100.27 o 
   8   8   4      297.51      368.79     36.56 o 
   9   8   4     1338.19     1432.90     59.84 o 
  10   8   4     5302.41     5134.05    148.96 o 
  11   8   4        9.80       19.94     17.76 o 
  12   8   4     2759.69     2945.22    132.90 o 
  -6   9   4      331.49      380.71     71.91 o 
  -5   9   4      496.70      474.24     73.80 o 
  -3   9   4       55.12       50.70     40.97 o 
  -2   9   4     1895.53     1792.89    157.24 o 
  -1   9   4     3658.80     3771.02    163.71 o 
   0   9   4     8452.87     8168.33    236.54 o 
   1   9   4        3.07       24.60     15.78 o 
   2   9   4    13424.94    13951.24    411.58 o 
   3   9   4     3010.42     3449.51    140.38 o 
   4   9   4    11035.44    10937.76    300.86 o 
   5   9   4     1324.64     1193.93     48.66 o 
   6   9   4     9771.87    10063.19    255.06 o 
   7   9   4       50.57       32.23     16.07 o 
   8   9   4       47.65       79.24     23.93 o 
   9   9   4        2.04        4.17     15.74 o 
  10   9   4     2960.54     2905.48     98.38 o 
  11   9   4     4636.91     4870.80    147.19 o 
  12   9   4      892.44      826.57     54.46 o 
  -5  10   4      207.63      208.80     59.98 o 
  -4  10   4      154.49      110.03     47.49 o 
  -3  10   4     1047.12     1083.49     94.98 o 
  -2  10   4     3144.97     3254.04    166.83 o 
  -1  10   4      334.27      409.26     42.53 o 
   0  10   4     1596.45     1817.52    104.72 o 
   1  10   4     2497.22     2749.83     85.59 o 
   2  10   4     1087.85     1161.73     58.87 o 
   3  10   4     7184.36     7061.99    185.27 o 
   4  10   4      772.79      756.21     39.50 o 
   5  10   4     4943.18     4611.92    130.64 o 
   6  10   4       86.68       73.83     19.02 o 
   7  10   4     1495.02     1577.81     76.52 o 
   8  10   4       12.73       54.61     20.65 o 
   9  10   4     4239.78     4249.56    135.72 o 
  10  10   4      154.63      144.08     25.81 o 
  11  10   4     2400.38     2418.40     90.55 o 
  -4  11   4     1149.04     1378.35    117.61 o 
  -3  11   4     1599.29     1564.30    119.73 o 
  -2  11   4        5.54       10.14     36.90 o 
  -1  11   4     1412.42     2208.29    130.77 o 
   0  11   4      398.13      406.32     40.01 o 
   1  11   4     1149.78     1453.15     91.86 o 
   2  11   4       61.95       91.33     24.89 o 
   3  11   4     4367.65     4175.72    121.10 o 
   4  11   4     1202.99     1075.47     49.01 o 
   5  11   4       10.02      -27.44     18.29 o 
   6  11   4      707.37      872.19     55.78 o 
   7  11   4     2853.44     2959.08    120.49 o 
   8  11   4     2886.48     3170.05    103.07 o 
   9  11   4      633.20      704.62     46.47 o 
  10  11   4       26.43       21.99     20.71 o 
  11  11   4       32.91       40.19     26.44 o 
  -2  12   4       45.54      204.35     54.07 o 
  -1  12   4      682.19      686.95     83.28 o 
   0  12   4     1979.54     2103.54    138.91 o 
   1  12   4      280.38      292.72     37.17 o 
   2  12   4     3702.77     3586.27    110.18 o 
   3  12   4      236.36      275.60     29.97 o 
   4  12   4       10.59      -12.25     16.75 o 
   5  12   4       36.39       45.67     30.10 o 
   6  12   4    11770.45    11669.66    325.93 o 
   7  12   4      229.28      295.72     70.85 o 
   8  12   4      691.19      635.16     68.25 o 
   9  12   4     1197.97     1268.37    108.58 o 
  10  12   4       26.36       47.23     22.00 o 
  -1  13   4        6.34       55.29     45.04 o 
   0  13   4     1324.69     1188.72    105.13 o 
   2  13   4      475.66      483.98     47.09 o 
   3  13   4      502.10      652.51     44.53 o 
   4  13   4     2512.93     2657.78     98.18 o 
   5  13   4     2269.68     2427.72     86.57 o 
   6  13   4      793.86      768.43     49.40 o 
   7  13   4      518.63      540.13     53.21 o 
   8  13   4      358.06      303.23     42.22 o 
   9  13   4     1640.96     1713.29    109.53 o 
   2  14   4      444.49      467.94     48.67 o 
   3  14   4     1231.71     1331.03     78.32 o 
   4  14   4     1124.63     1337.48     73.98 o 
   5  14   4      985.19      950.69     63.48 o 
   6  14   4      383.36      424.74     71.68 o 
   7  14   4      171.75      191.75     58.19 o 
   8  14   4      530.23      483.97     53.46 o 
  -5 -14   5      875.43      783.93    125.19 o 
  -4 -14   5     1447.15     1561.49     87.61 o 
  -3 -14   5       13.27       29.09     29.01 o 
  -2 -14   5     1026.19     1088.24    174.52 o 
  -8 -13   5      209.49      202.55     40.12 o 
  -7 -13   5      319.21      307.74     44.83 o 
  -6 -13   5     1376.35     1371.79     78.87 o 
  -5 -13   5      849.63      860.98     64.60 o 
  -4 -13   5     1776.55     1655.79     87.26 o 
  -3 -13   5      558.61      622.26     57.24 o 
  -2 -13   5     1065.66     1018.77     67.45 o 
  -1 -13   5       25.14       17.04     25.98 o 
   0 -13   5      164.90      125.97     46.38 o 
  -9 -12   5       77.68       46.85     24.02 o 
  -8 -12   5       61.61       42.63     22.32 o 
  -7 -12   5     4132.13     4367.99    135.07 o 
  -6 -12   5      107.04       88.42     29.75 o 
  -5 -12   5      525.79      528.57     51.13 o 
  -4 -12   5       20.32       17.17     23.41 o 
  -3 -12   5       53.55       60.80     26.77 o 
  -2 -12   5      239.12      299.11     40.15 o 
  -1 -12   5     2651.92     2447.35    143.70 o 
   0 -12   5       43.76       42.05     26.32 o 
   1 -12   5      463.94      551.94     82.50 o 
   2 -12   5        8.59       16.72     44.37 o 
 -10 -11   5      883.42      979.79     57.39 o 
  -9 -11   5     1798.50     1817.52     75.56 o 
  -8 -11   5      168.47      207.04     33.69 o 
  -7 -11   5     4276.70     4369.38    154.19 o 
  -6 -11   5     2175.75     2230.63     80.76 o 
  -5 -11   5     1011.28      915.49     65.38 o 
  -4 -11   5     2174.76     2076.38    121.18 o 
  -3 -11   5      284.73      259.98     35.26 o 
  -2 -11   5     5168.19     4906.34    173.82 o 
  -1 -11   5      558.86      459.19     59.09 o 
   0 -11   5      143.67      203.05     47.88 o 
   1 -11   5      203.21      163.70     33.70 o 
   2 -11   5      904.16     1047.59     97.77 o 
   3 -11   5      152.24      145.59     52.17 o 
   4 -11   5     2658.24     2616.69    174.13 o 
 -10 -10   5     2318.22     2298.97     87.69 o 
  -9 -10   5       78.91       96.00     28.64 o 
  -8 -10   5     1233.25     1247.72     57.73 o 
  -7 -10   5        1.97       -6.12     16.02 o 
  -6 -10   5       13.66       -2.75     15.36 o 
  -5 -10   5       23.74       20.04     16.67 o 
  -4 -10   5     3829.41     3881.05    114.88 o 
  -3 -10   5     2627.83     2702.34    184.84 o 
  -2 -10   5      687.28      562.56     46.68 o 
  -1 -10   5      354.21      320.95     48.38 o 
   0 -10   5      141.91      115.24     28.23 o 
   1 -10   5     2816.30     2711.91    109.04 o 
   2 -10   5     1640.91     1518.14    112.87 o 
   3 -10   5     1891.33     1871.21    133.00 o 
   4 -10   5      134.70      147.94     52.40 o 
   5 -10   5      169.78      166.11     59.75 o 
 -11  -9   5     1117.57     1213.52     82.55 o 
 -10  -9   5     1524.54     1622.01     69.90 o 
  -9  -9   5     1301.16     1239.14     58.49 o 
  -8  -9   5      566.40      639.77     43.80 o 
  -7  -9   5     1391.27     1427.91     58.43 o 
  -6  -9   5     1181.77     1165.34     50.75 o 
  -5  -9   5     2218.06     2126.01    116.13 o 
  -4  -9   5      828.66      838.55     52.75 o 
  -3  -9   5     4487.61     4524.88    155.55 o 
  -2  -9   5      715.84      724.65     36.65 o 
  -1  -9   5     3814.59     3865.42    207.24 o 
   0  -9   5      251.27      203.98     31.44 o 
   1  -9   5     2975.37     2863.18    109.50 o 
   2  -9   5        1.30      -17.42     35.40 o 
   3  -9   5       22.21       -5.46     34.78 o 
   4  -9   5       23.52      -22.52     36.90 o 
   5  -9   5      686.61      780.93     93.76 o 
   6  -9   5     2458.08     2441.44    168.34 o 
 -11  -8   5     1765.54     1645.61     93.04 o 
 -10  -8   5      202.86      234.66     31.15 o 
  -9  -8   5      323.74      354.12     34.38 o 
  -8  -8   5      524.10      524.51     38.46 o 
  -7  -8   5     3798.27     3923.55    116.69 o 
  -6  -8   5     2692.74     2910.37     90.75 o 
  -5  -8   5     1478.46     1398.15     53.38 o 
  -4  -8   5     4378.80     4133.86    116.11 o 
  -3  -8   5       14.70        7.94     12.04 o 
  -2  -8   5     3007.58     2965.58    128.85 o 
  -1  -8   5     4097.01     4056.13    111.83 o 
   0  -8   5     3803.02     4026.76    247.49 o 
   1  -8   5      933.48      925.99     59.20 o 
   2  -8   5      390.67      377.48     70.34 o 
   3  -8   5      170.19      179.90     28.57 o 
   4  -8   5     7498.14     7604.02    365.99 o 
   5  -8   5      173.88      160.64     52.17 o 
   6  -8   5     2562.29     2580.57    168.67 o 
   7  -8   5      112.75      127.65     54.29 o 
 -11  -7   5       33.98       31.45     60.09 o 
 -10  -7   5      390.82      394.78     48.07 o 
  -9  -7   5      223.55      261.84     29.26 o 
  -8  -7   5     1775.65     1957.63     93.21 o 
  -7  -7   5      107.91       67.46     18.22 o 
  -6  -7   5     6722.08     6522.03    173.08 o 
  -5  -7   5      464.06      433.43     29.60 o 
  -4  -7   5      688.91      631.63     41.29 o 
  -3  -7   5     5467.74     5083.47    134.92 o 
  -2  -7   5     2305.24     2204.22     67.48 o 
  -1  -7   5     2602.60     2495.49     73.51 o 
   0  -7   5      618.57      627.50     28.79 o 
   1  -7   5      353.85      356.32     26.05 o 
   2  -7   5     8066.59     8011.99    249.11 o 
   3  -7   5     6536.81     5676.63    399.16 o 
   4  -7   5      359.79      328.98     57.08 o 
   5  -7   5       14.51      -15.50     34.89 o 
   6  -7   5      122.73       53.85     43.14 o 
   7  -7   5      264.01      182.83     58.19 o 
   8  -7   5       12.55       80.38     46.38 o 
 -11  -6   5       72.27       78.46     30.48 o 
 -10  -6   5     2756.02     2665.42    120.64 o 
  -9  -6   5     1631.02     1569.95     62.66 o 
  -8  -6   5     3222.45     3217.81     99.55 o 
  -7  -6   5      865.33      889.56     42.51 o 
  -6  -6   5       88.79       50.23     15.73 o 
  -5  -6   5      694.67      792.14     35.81 o 
  -4  -6   5      476.99      486.38     27.96 o 
  -2  -6   5     2821.38     2748.81     77.65 o 
  -1  -6   5     3142.67     3718.61    104.59 o 
   0  -6   5     3675.51     3829.41    113.55 o 
   1  -6   5    10988.41    11433.48    315.36 o 
   2  -6   5       10.78       37.62     10.38 o 
   3  -6   5     3255.20     3032.62    163.65 o 
   4  -6   5      120.07       92.38     25.19 o 
   5  -6   5      129.46       70.12     40.36 o 
   6  -6   5      529.66      449.38     69.68 o 
   7  -6   5     4094.60     3849.34    222.52 o 
   8  -6   5     2159.17     2150.58    155.85 o 
 -11  -5   5     5274.15     5359.15    204.91 o 
 -10  -5   5      291.21      377.54     46.45 o 
  -9  -5   5      448.26      350.23     42.76 o 
  -8  -5   5      109.55      164.80     26.49 o 
  -7  -5   5      310.24      337.13     27.11 o 
  -6  -5   5      817.35      705.90     34.54 o 
  -5  -5   5    12389.93    11986.31    492.04 o 
  -4  -5   5    12374.81    12245.64    297.58 o 
  -3  -5   5     2892.98     2772.86     78.05 o 
  -2  -5   5      202.10      238.18     16.76 o 
  -1  -5   5    12475.55    12015.68    346.02 o 
   0  -5   5    19064.33    18798.14    443.77 o 
   1  -5   5      300.82      227.45     16.61 o 
   2  -5   5     8916.49     8489.68    207.09 o 
   3  -5   5       84.37       79.63     18.74 o 
   4  -5   5     1350.42     1389.21     46.93 o 
   5  -5   5     2045.11     1947.13    125.08 o 
   6  -5   5    11635.53    12479.21    565.32 o 
   7  -5   5      729.14      682.60     82.83 o 
   8  -5   5      580.87      482.04     79.71 o 
   9  -5   5       38.57      -16.50     41.14 o 
 -11  -4   5     1094.56     1089.22     74.18 o 
 -10  -4   5     1521.67     1447.72     82.09 o 
  -9  -4   5       70.74       91.19     27.86 o 
  -8  -4   5      540.06      593.88     36.26 o 
  -7  -4   5      628.20      578.34     33.92 o 
  -6  -4   5    11048.90    11035.01    273.05 o 
  -5  -4   5     2762.24     2566.86     79.80 o 
  -4  -4   5     2369.58     2288.26     67.09 o 
  -3  -4   5      527.55      597.60     25.60 o 
  -2  -4   5     2377.90     1954.73     77.37 o 
  -1  -4   5      980.56      933.95     31.04 o 
   0  -4   5    22347.21    23912.47    558.05 o 
   1  -4   5     4087.93     4065.92    102.41 o 
   2  -4   5     1094.14     1008.41     33.34 o 
   3  -4   5     6743.69     6333.54    195.96 o 
   4  -4   5      171.71      205.04     17.36 o 
   5  -4   5     2356.11     2188.34     66.32 o 
   6  -4   5      451.99      600.91     42.12 o 
   7  -4   5      677.95      650.60     78.48 o 
   8  -4   5        1.98      -17.39     37.46 o 
   9  -4   5     3800.10     4411.09    249.27 o 
  10  -4   5       20.35      -36.23     39.02 o 
 -11  -3   5      209.06      126.20     43.37 o 
 -10  -3   5      367.36      364.15     45.43 o 
  -9  -3   5     1484.06     1592.60     82.13 o 
  -8  -3   5     4071.49     4461.82    162.50 o 
  -7  -3   5     9154.56     9002.77    227.84 o 
  -6  -3   5      949.42      949.73     38.17 o 
  -5  -3   5     1549.08     1608.96    105.75 o 
  -4  -3   5       13.52       -1.60      7.81 o 
  -3  -3   5    20542.64    21056.33    495.53 o 
  -2  -3   5     3398.45     3063.55    108.64 o 
  -1  -3   5    17433.33    17464.62    409.41 o 
   0  -3   5      377.00      253.16     18.44 o 
   1  -3   5    11238.39    11426.69    333.10 o 
   2  -3   5     6868.63     7330.75    177.19 o 
   3  -3   5    12572.45    12983.35    385.59 o 
   4  -3   5     7264.97     7292.83    179.90 o 
   5  -3   5     3583.88     3481.97     94.74 o 
   6  -3   5      122.48      128.52     17.63 o 
   7  -3   5       43.98       57.36     21.06 o 
   8  -3   5     2191.09     2215.20     96.69 o 
   9  -3   5     2251.10     2349.69    157.63 o 
  10  -3   5     1809.40     1597.30    131.32 o 
 -11  -2   5     1678.35     1788.96     97.08 o 
 -10  -2   5       26.92       28.54     24.34 o 
  -9  -2   5     3006.14     2867.66    120.25 o 
  -8  -2   5      224.92      177.28     29.93 o 
  -7  -2   5     3446.53     3417.30    127.39 o 
  -6  -2   5        0.18       10.27      9.52 o 
  -5  -2   5     4645.19     5000.58    187.58 o 
  -4  -2   5    12348.29    11289.50    480.85 o 
  -2  -2   5     6706.64     7421.40    179.52 o 
  -1  -2   5     3199.18     3228.54     81.46 o 
   0  -2   5     5306.81     6227.84    151.76 o 
   1  -2   5     8667.66     9146.17    266.69 o 
   2  -2   5    32959.23    30379.44    702.98 o 
   3  -2   5     2246.44     2238.10    114.16 o 
   4  -2   5      478.84      519.78     22.83 o 
   5  -2   5     5370.62     5419.89    164.83 o 
   6  -2   5    10682.89    10389.97    254.08 o 
   7  -2   5     1011.90     1024.74     55.66 o 
   8  -2   5     6796.64     6509.89    219.42 o 
   9  -2   5     1122.80     1093.22     65.52 o 
  10  -2   5       59.01       39.91     42.92 o 
 -11  -1   5     2085.25     2080.99    108.76 o 
 -10  -1   5     2716.78     2556.88    117.30 o 
  -9  -1   5      427.46      344.72     96.77 o 
  -8  -1   5      888.06      813.15     59.98 o 
  -7  -1   5      579.75      482.33     42.52 o 
  -6  -1   5     5964.38     6318.63    239.68 o 
  -5  -1   5     1047.03      998.70     35.57 o 
  -4  -1   5    17517.14    16901.03    646.92 o 
  -3  -1   5     2716.87     2723.96    138.48 o 
  -2  -1   5    72335.12    65906.49   2545.01 o 
  -1  -1   5     2302.32     2161.36     56.29 o 
   0  -1   5     6575.51     6809.07    194.67 o 
   1  -1   5     9259.03     8777.87    206.68 o 
   2  -1   5     8342.62     8262.12    299.82 o 
   3  -1   5      128.83      219.99     13.33 o 
   4  -1   5     1738.33     1649.16     61.39 o 
   5  -1   5     8159.52     8051.80    197.34 o 
   6  -1   5     3004.29     3285.29     90.48 o 
   7  -1   5    14427.34    14198.97    343.47 o 
   8  -1   5      363.54      382.30     38.69 o 
   9  -1   5      349.45      293.93     58.92 o 
  10  -1   5        0.51       -9.08     22.57 o 
  11  -1   5     1080.51      933.60     69.15 o 
 -11   0   5     1623.92     1824.25     99.68 o 
 -10   0   5      345.11      339.66     45.64 o 
  -9   0   5      937.85      932.23     95.37 o 
  -8   0   5      555.60      542.39     48.41 o 
  -7   0   5    11625.12    11164.03    352.67 o 
  -6   0   5     4487.95     4440.00    154.23 o 
  -5   0   5     2392.05     2304.07    182.27 o 
  -4   0   5     2261.56     2346.13     64.74 o 
  -3   0   5      140.32      201.13     12.69 o 
  -2   0   5     9750.62     9786.57    231.75 o 
  -1   0   5    20655.85    21375.64    605.36 o 
   0   0   5    17301.91    18241.72    511.76 o 
   1   0   5       30.97      131.32      9.43 o 
   2   0   5    38798.39    40423.68   1154.76 o 
   3   0   5     8814.84     8384.24    200.17 o 
   4   0   5     3921.31     3476.11     89.72 o 
   5   0   5    13708.54    12743.68    326.63 o 
   6   0   5     1587.19     1887.80     57.93 o 
   7   0   5     1290.06     1286.78     46.66 o 
   8   0   5       61.37       46.93     32.78 o 
   9   0   5     4497.90     4285.74    157.46 o 
  10   0   5     3068.36     3025.99    126.23 o 
  11   0   5      281.81      352.85     45.86 o 
 -10   1   5        4.05        2.13     25.34 o 
  -9   1   5     2172.41     2043.92     98.61 o 
  -8   1   5       36.91       68.23     34.11 o 
  -7   1   5     5995.47     6150.04    523.35 o 
  -6   1   5      589.84      686.67     50.11 o 
  -5   1   5      422.82      313.44     29.79 o 
  -4   1   5    10317.29    10842.46    330.87 o 
  -3   1   5     5398.03     5414.39    133.39 o 
  -2   1   5     4049.84     4315.49    106.55 o 
   1   1   5     4713.44     4766.20    113.74 o 
   2   1   5    35729.65    36258.61   1270.15 o 
   3   1   5     1635.57     1706.56     47.18 o 
   4   1   5    13386.36    12948.62    307.28 o 
   5   1   5      249.94      267.81     60.63 o 
   6   1   5      113.22      123.13     20.74 o 
   7   1   5     1237.15     1236.89     44.81 o 
   8   1   5     7189.51     6970.14    180.01 o 
   9   1   5      402.82      421.74     41.30 o 
  10   1   5     4747.03     4711.36    174.22 o 
  11   1   5     1385.57     1551.93     84.66 o 
  12   1   5      694.66      580.86     60.34 o 
 -10   2   5      611.78      588.42     72.57 o 
  -9   2   5     3769.75     3693.24    149.85 o 
  -8   2   5    11574.15    11133.45    359.76 o 
  -7   2   5     1360.58     1402.99     71.22 o 
  -6   2   5      170.52      189.79     28.65 o 
  -5   2   5     1360.40     1780.03     76.22 o 
  -4   2   5    10552.68    10756.03    329.92 o 
  -3   2   5       20.53       17.59     14.16 o 
  -2   2   5    26622.93    25506.19    716.28 o 
  -1   2   5      302.09      230.99     26.53 o 
   0   2   5     5378.11     5750.41    137.54 o 
   1   2   5     1807.88     1838.17     59.51 o 
   2   2   5    21666.56    21210.63    596.87 o 
   3   2   5     6613.93     6177.40    186.90 o 
   4   2   5      434.28      330.99     32.22 o 
   5   2   5     2110.22     2451.85     68.70 o 
   6   2   5      469.18      404.96     24.57 o 
   8   2   5      360.08      408.47     33.51 o 
   9   2   5     2002.44     1804.11     83.01 o 
  10   2   5        1.45       85.95     39.13 o 
  11   2   5       54.36       51.65     28.53 o 
  12   2   5       27.30      -13.35     27.26 o 
 -10   3   5     2270.69     2540.92    121.04 o 
  -9   3   5        5.18       -2.96     24.70 o 
  -8   3   5      492.40      500.87     53.62 o 
  -7   3   5       37.93       53.70     22.57 o 
  -6   3   5     1763.64     2024.05     87.89 o 
  -5   3   5     5529.10     6202.85    205.19 o 
  -4   3   5     1286.84     1407.03    107.64 o 
  -3   3   5     9531.85     9652.78    669.61 o 
  -2   3   5     3035.85     2919.26     75.94 o 
  -1   3   5    10693.18    10809.89    457.07 o 
   0   3   5     7759.62     8012.58    260.37 o 
   1   3   5    16237.26    16380.36    384.10 o 
   2   3   5      535.31      711.58     45.37 o 
   3   3   5     6718.91     6730.38    163.20 o 
   4   3   5     1344.67     1212.32     48.97 o 
   5   3   5    17845.12    17464.61    414.06 o 
   6   3   5     5064.25     4875.18    127.15 o 
   7   3   5    12860.91    13273.04    322.36 o 
   8   3   5     4529.88     4837.38    131.56 o 
   9   3   5      829.87      778.05     38.63 o 
  10   3   5      173.49      251.20     37.87 o 
  11   3   5        8.47       -2.57     24.00 o 
  12   3   5     3875.88     3777.40    156.15 o 
  -9   4   5       16.22       21.41     25.59 o 
  -8   4   5      250.11      289.78     40.90 o 
  -7   4   5     2571.07     3088.95    125.42 o 
  -6   4   5      240.32      265.13     34.09 o 
  -5   4   5     2271.93     2501.15    113.66 o 
  -4   4   5     1021.63     1180.59    108.42 o 
  -3   4   5      873.65      686.28     65.27 o 
  -2   4   5       10.84       58.62     17.10 o 
  -1   4   5     2819.32     2671.75     70.96 o 
   0   4   5     5317.35     4155.35    187.96 o 
   1   4   5     1370.60     1846.35     87.62 o 
   2   4   5      260.59      627.47     27.07 o 
   3   4   5     3342.55     3341.71    106.09 o 
   4   4   5    23100.95    23312.51    547.05 o 
   5   4   5       98.74       83.04     22.80 o 
   6   4   5     9174.59     8494.96    211.03 o 
   7   4   5      162.22      184.44     19.39 o 
   8   4   5      360.34      263.01     23.77 o 
   9   4   5     1237.41     1181.80     48.72 o 
  10   4   5     6301.76     5875.01    206.61 o 
  11   4   5     2480.61     2594.16    115.76 o 
  12   4   5        3.74       13.92     56.86 o 
  -9   5   5     2062.78     2632.13    217.11 o 
  -8   5   5     5030.62     5361.17    198.14 o 
  -7   5   5     1627.25     1794.19     88.51 o 
  -6   5   5     2226.72     2239.48    138.29 o 
  -5   5   5      332.72      296.62     34.39 o 
  -4   5   5      218.19      171.70     25.84 o 
  -3   5   5        0.02       -5.24     12.86 o 
  -2   5   5     7513.08     7628.73    267.22 o 
   1   5   5    11988.30    12764.15    411.03 o 
   2   5   5    22103.05    21758.73    637.75 o 
   3   5   5      826.67      925.93     51.00 o 
   4   5   5    19801.21    18277.13    760.30 o 
   5   5   5     5558.66     5961.88    152.09 o 
   6   5   5     2736.44     2865.37     82.55 o 
   7   5   5     4955.59     5035.09    135.06 o 
   8   5   5      694.63      725.97     36.24 o 
   9   5   5     3681.01     3762.29    110.16 o 
  10   5   5       79.56      103.96     21.83 o 
  11   5   5     3499.91     3954.84    155.95 o 
  12   5   5       17.23        9.12     26.74 o 
  -8   6   5     3083.28     3204.60    326.81 o 
  -7   6   5     1655.84     1794.74    156.80 o 
  -6   6   5       60.58       92.04     28.02 o 
  -5   6   5     2856.84     2918.03    183.83 o 
  -4   6   5      709.21      930.91    111.82 o 
  -3   6   5    11159.72    10745.32    334.63 o 
   0   6   5     3414.98     5012.76    162.03 o 
   1   6   5      230.70      266.44     30.88 o 
   2   6   5        3.73      -14.89      9.92 o 
   4   6   5     8227.67     8086.46    200.93 o 
   5   6   5     3876.70     4010.59    108.27 o 
   6   6   5     2013.55     1876.37     61.04 o 
   7   6   5    15178.55    15737.67    382.45 o 
   8   6   5     9079.69     8398.06    215.96 o 
   9   6   5     2082.27     2096.86     71.76 o 
  10   6   5     1224.26     1614.09    131.76 o 
  11   6   5       23.74       59.20     41.47 o 
  12   6   5     1136.50     1151.12     75.33 o 
  -7   7   5        0.14      -31.97     21.31 o 
  -6   7   5       32.19       85.28     28.70 o 
  -5   7   5     4339.27     4571.32    167.50 o 
  -3   7   5     2574.94     3426.05    126.76 o 
  -1   7   5       23.10       13.32     15.47 o 
   0   7   5      201.18      332.35     30.16 o 
   1   7   5     7396.54     6937.02    174.70 o 
   2   7   5     2593.12     2176.15     92.47 o 
   3   7   5      125.43      116.90     15.31 o 
   4   7   5      598.02      619.85    120.51 o 
   5   7   5      683.78      589.75     42.81 o 
   6   7   5     7447.69     6847.06    177.09 o 
   7   7   5      219.76      221.18     23.62 o 
   8   7   5     2414.17     2794.69    185.07 o 
   9   7   5       15.79        5.61     15.87 o 
  10   7   5     2029.03     2120.06     87.61 o 
  11   7   5     1032.54      969.40     50.78 o 
  12   7   5      960.76     1016.40     73.59 o 
  -7   8   5      494.96      427.31     78.15 o 
  -6   8   5     1802.89     1838.09     93.77 o 
  -4   8   5     4343.90     4681.79    168.56 o 
  -2   8   5     6928.55     6797.15    223.95 o 
  -1   8   5      518.63      428.10     27.55 o 
   0   8   5    12321.09    12435.96    542.91 o 
   1   8   5      378.83      465.52     32.63 o 
   2   8   5       35.84       29.15     17.45 o 
   3   8   5     1339.70     1390.45    142.14 o 
   4   8   5     5487.36     5628.84    239.13 o 
   5   8   5     5986.36     5523.87    266.66 o 
   6   8   5     6897.85     6891.91    229.85 o 
   7   8   5     5538.49     5595.99    152.21 o 
   8   8   5     1094.64     1053.34     47.82 o 
   9   8   5     3086.72     3075.45     98.41 o 
  10   8   5      224.89      326.48     32.74 o 
  11   8   5     6251.05     6618.11    185.84 o 
  12   8   5      273.38      291.56     34.19 o 
  -6   9   5      658.57      910.69    104.57 o 
  -5   9   5      135.41      220.06     57.41 o 
  -4   9   5        1.55        6.43     22.00 o 
  -3   9   5      950.27     1004.15    139.13 o 
  -2   9   5      110.64      115.13     42.53 o 
  -1   9   5     3446.92     3433.63    184.45 o 
   0   9   5     1457.80     1567.31     99.44 o 
   1   9   5     1294.05     1664.22    202.67 o 
   2   9   5        3.29        0.19     23.91 o 
   3   9   5    19345.87    18945.02    545.55 o 
   4   9   5      575.52      582.66     34.38 o 
   5   9   5     3040.51     3280.10    121.17 o 
   6   9   5      106.35      140.25     26.40 o 
   7   9   5     1013.15     1048.21     47.10 o 
   8   9   5     1987.13     2064.93    106.93 o 
   9   9   5     2085.99     1997.66     73.86 o 
  10   9   5     3158.87     3344.20    108.38 o 
  11   9   5       26.43        6.32     19.42 o 
  12   9   5      107.66      190.49     29.80 o 
  -5  10   5      346.12      220.29     60.76 o 
  -4  10   5        0.65       15.05     37.90 o 
  -3  10   5     2718.32     2697.19    114.33 o 
  -2  10   5     1065.39     1102.84     64.00 o 
  -1  10   5     1790.78     2573.38    527.70 o 
   0  10   5      748.64      888.87     53.95 o 
   1  10   5     2766.61     3123.62     94.35 o 
   2  10   5     3857.74     4069.72    140.60 o 
   3  10   5      513.96      727.49     38.43 o 
   4  10   5     4938.08     4786.52    150.13 o 
   5  10   5      124.31      172.83     44.22 o 
   6  10   5      921.46      809.11     73.52 o 
   7  10   5       61.58      130.78     22.65 o 
   8  10   5     9433.40     9311.06    243.51 o 
   9  10   5      348.43      325.65     32.83 o 
  10  10   5      716.24      631.41     45.08 o 
  11  10   5        4.83       46.07     36.40 o 
  -4  11   5     6089.39     6203.60    319.95 o 
  -3  11   5      198.98      114.38     49.27 o 
  -1  11   5       63.02       85.22     27.04 o 
   0  11   5     2282.19     2167.82     95.04 o 
   1  11   5       11.03        5.82     16.41 o 
   2  11   5     1726.25     1784.24     85.00 o 
   3  11   5     1278.14     1293.31     53.43 o 
   4  11   5        8.75       36.83     23.96 o 
   5  11   5      106.51      106.73     21.74 o 
   6  11   5    12039.28    12527.70    394.37 o 
   7  11   5     8286.59     7540.29    264.81 o 
   8  11   5      108.22       95.36     22.23 o 
   9  11   5       41.34      108.19     41.03 o 
  10  11   5       44.47       70.87     25.32 o 
  11  11   5     1820.72     1905.56     97.57 o 
  -2  12   5      215.68      290.74     60.31 o 
  -1  12   5     1864.98     2111.34    140.91 o 
   0  12   5       54.05       67.98     27.32 o 
   1  12   5     1612.60     1681.65     64.51 o 
   2  12   5        1.43       10.65     17.88 o 
   3  12   5      460.59      461.50     36.94 o 
   4  12   5      495.94      492.81     47.31 o 
   5  12   5     4483.77     4353.42    186.36 o 
   6  12   5      624.05      697.85     67.11 o 
   7  12   5      635.31      771.17     46.63 o 
   8  12   5       21.54       62.11     52.74 o 
   9  12   5     2533.09     2590.52    114.59 o 
  10  12   5     3445.31     3657.96    148.43 o 
  -1  13   5     5053.43     4962.25    265.88 o 
   0  13   5     1968.68     2072.10    142.70 o 
   1  13   5      106.78      106.69     45.93 o 
   2  13   5       17.28       20.93     24.08 o 
   3  13   5      956.16      962.27     49.16 o 
   4  13   5     1542.71     1538.44     81.62 o 
   5  13   5      823.20      792.85     80.94 o 
   6  13   5     1323.32     1220.50    101.34 o 
   7  13   5      204.41      214.05     35.62 o 
   8  13   5     2644.44     2409.98    125.97 o 
   9  13   5      411.47      433.54     64.83 o 
   4  14   5      355.53      273.91     62.54 o 
   5  14   5      149.56      190.30     55.96 o 
   6  14   5     1587.62     1654.93     86.00 o 
   7  14   5      457.51      428.86     48.21 o 
   8  14   5     1687.24     1719.75    154.68 o 
  -4 -14   6      440.07      577.88     59.30 o 
  -3 -14   6      738.79      684.66     63.44 o 
  -7 -13   6     2555.81     2506.37    117.09 o 
  -6 -13   6       30.11       24.27     25.47 o 
  -5 -13   6     1041.02     1111.92     70.83 o 
  -4 -13   6      182.90      166.36     35.27 o 
  -3 -13   6      416.19      383.59     46.15 o 
  -2 -13   6       45.45       65.21     30.12 o 
  -1 -13   6     1727.35     1748.59     91.05 o 
   0 -13   6     1726.73     1859.17    125.64 o 
  -9 -12   6     1475.76     1605.65     86.16 o 
  -8 -12   6     1860.23     1871.28     76.99 o 
  -7 -12   6       68.09       62.18     28.78 o 
  -6 -12   6     1301.49     1345.24    120.57 o 
  -5 -12   6      314.91      358.00     44.91 o 
  -4 -12   6     1086.90     1020.75     66.42 o 
  -3 -12   6       96.36       90.99     28.34 o 
  -2 -12   6     7000.00     6676.65    228.41 o 
  -1 -12   6       70.70       92.80     40.69 o 
   0 -12   6       18.67       47.17     27.69 o 
   1 -12   6      199.17      254.55     40.36 o 
   2 -12   6     1495.37     1352.38    118.28 o 
  -9 -11   6       29.60       24.54     21.64 o 
  -8 -11   6     1207.50     1210.93     67.29 o 
  -7 -11   6     1455.33     1383.02     61.64 o 
  -6 -11   6      116.92      118.03     25.10 o 
  -5 -11   6      789.15      770.32     83.39 o 
  -4 -11   6      467.14      548.73     50.90 o 
  -3 -11   6     2218.18     2256.80     99.04 o 
  -2 -11   6       77.32      100.98     26.97 o 
  -1 -11   6       27.55        2.34     30.77 o 
   0 -11   6      103.26      133.07     31.53 o 
   1 -11   6     6981.74     6881.63    231.25 o 
   2 -11   6       37.69        1.23     40.58 o 
   3 -11   6     2784.20     2719.81    175.03 o 
   4 -11   6      280.74      244.03     67.33 o 
 -10 -10   6      120.37      110.02     26.33 o 
  -9 -10   6     1436.16     1497.25    136.23 o 
  -8 -10   6      374.79      350.42     35.75 o 
  -7 -10   6      419.15      454.61     44.46 o 
  -6 -10   6       92.18       79.70     20.67 o 
  -5 -10   6     3947.42     3796.64    165.40 o 
  -4 -10   6      125.28      183.30     24.83 o 
  -3 -10   6      348.19      375.76     53.34 o 
  -2 -10   6      903.25      843.98    100.95 o 
  -1 -10   6     4251.80     3922.69    195.54 o 
   0 -10   6     2005.92     2106.45     92.72 o 
   1 -10   6     2318.77     2307.74     98.63 o 
   2 -10   6      748.93      752.73     53.77 o 
   3 -10   6       87.82      111.59     45.15 o 
   4 -10   6      203.11      263.76     62.32 o 
   5 -10   6       35.66       63.21     51.73 o 
 -10  -9   6       23.88       43.13     21.75 o 
  -9  -9   6      136.94      132.81     26.25 o 
  -8  -9   6     1983.91     2053.05     77.05 o 
  -7  -9   6       16.65       18.37     17.42 o 
  -6  -9   6     5890.20     6039.47    165.62 o 
  -5  -9   6       65.18       49.12     17.13 o 
  -4  -9   6     5328.57     4937.93    137.48 o 
  -3  -9   6     2489.63     2356.80     76.15 o 
  -2  -9   6     8445.26     8121.52    259.73 o 
  -1  -9   6       63.65       66.33     30.88 o 
   0  -9   6     5201.70     5274.41    179.48 o 
   1  -9   6      808.24      873.08     52.95 o 
   2  -9   6      478.96      544.38     45.92 o 
   3  -9   6     2337.50     2250.69    145.04 o 
   4  -9   6     2803.67     2434.42    157.19 o 
   5  -9   6     1108.59      906.12     94.42 o 
   6  -9   6     1297.50     1233.54    115.16 o 
 -11  -8   6      209.29      219.97     42.36 o 
 -10  -8   6       15.58       23.84     20.20 o 
  -9  -8   6       13.19       33.00     20.49 o 
  -8  -8   6     3999.31     4217.37    155.59 o 
  -7  -8   6     3646.02     3565.29    211.50 o 
  -6  -8   6     1305.62     1420.32     55.94 o 
  -5  -8   6       77.91       84.76     23.12 o 
  -4  -8   6      438.28      349.37     34.93 o 
  -3  -8   6      744.39      708.13     34.43 o 
  -2  -8   6     1101.52     1118.44     44.09 o 
  -1  -8   6     5152.92     5487.17    172.67 o 
   0  -8   6     1323.32     1155.57     59.71 o 
   1  -8   6      731.81      724.29     47.48 o 
   2  -8   6       14.70       29.65     21.37 o 
   3  -8   6     8680.18     8465.55    397.88 o 
   4  -8   6      466.09      360.86     61.98 o 
   5  -8   6       49.49       50.39     44.59 o 
   6  -8   6        8.87       41.14     40.91 o 
   7  -8   6       36.22      -57.52     38.35 o 
 -11  -7   6      165.44      171.44     37.90 o 
 -10  -7   6     1483.16     1445.67    126.25 o 
  -9  -7   6     9364.65     9295.92    244.87 o 
  -8  -7   6      187.64      183.96     24.62 o 
  -7  -7   6     2906.80     2960.43     92.97 o 
  -6  -7   6        3.05      -18.32     12.22 o 
  -5  -7   6     4682.79     4858.95    133.28 o 
  -4  -7   6      474.03      526.57     30.23 o 
  -3  -7   6    10213.17     9775.38    243.22 o 
  -2  -7   6     2719.99     2741.69     79.70 o 
  -1  -7   6      179.62      163.75     31.88 o 
   0  -7   6       18.29       28.53     11.50 o 
   1  -7   6    15269.51    14929.98    443.82 o 
   2  -7   6     4131.33     3949.92    136.12 o 
   3  -7   6      839.26      656.29    207.13 o 
   4  -7   6     1729.03     1631.08     72.69 o 
   5  -7   6      191.06      146.60     50.50 o 
   6  -7   6     2759.69     2498.29    162.32 o 
   7  -7   6       34.32       29.99     45.15 o 
   8  -7   6     2967.13     3112.56    201.56 o 
 -11  -6   6     2384.32     2773.01    128.38 o 
 -10  -6   6      943.69     1077.57     70.60 o 
  -9  -6   6      112.33      134.00     22.54 o 
  -8  -6   6      456.69      429.06     33.21 o 
  -7  -6   6       95.65      119.88     20.68 o 
  -6  -6   6     4589.37     4674.69    162.27 o 
  -5  -6   6      682.26      725.24     44.24 o 
  -4  -6   6    15645.96    15484.11    373.70 o 
  -3  -6   6      303.86      316.57     69.51 o 
  -2  -6   6      732.25      813.53     32.81 o 
  -1  -6   6      168.83      141.21     17.62 o 
   0  -6   6    18807.21    18321.33    434.80 o 
   1  -6   6      962.77      890.34     41.48 o 
   2  -6   6     5465.66     5455.62    175.30 o 
   3  -6   6       71.88       66.60     19.36 o 
   4  -6   6     3915.76     3655.81    241.47 o 
   5  -6   6      901.44      741.68     78.15 o 
   6  -6   6     2939.25     2936.86    177.03 o 
   7  -6   6     6952.22     7101.47    356.41 o 
   8  -6   6       90.15       13.15     45.48 o 
 -11  -5   6       10.91      -21.21     22.84 o 
 -10  -5   6     1777.95     1947.53     97.86 o 
  -9  -5   6        0.56      -23.83     18.67 o 
  -8  -5   6      997.65     1022.30     46.01 o 
  -7  -5   6     1442.96     1418.48     54.24 o 
  -6  -5   6     6471.22     6427.84    172.81 o 
  -5  -5   6      193.15      175.45     18.92 o 
  -4  -5   6     1098.71     1128.60     41.83 o 
  -3  -5   6     1696.23     1771.90     55.34 o 
  -2  -5   6     1065.75     1026.77     36.46 o 
  -1  -5   6    13317.95    13459.41    438.18 o 
   0  -5   6     7911.02     8281.68    201.85 o 
   1  -5   6     7689.44     8465.92    225.13 o 
   2  -5   6      155.25      206.76     17.49 o 
   3  -5   6    10531.54     9955.40    242.23 o 
   4  -5   6      191.70      225.75     55.29 o 
   5  -5   6     7792.89     7663.34    238.80 o 
   6  -5   6     1557.60     1611.46    115.94 o 
   7  -5   6      313.49      308.47     62.99 o 
   8  -5   6      695.24      632.66     87.29 o 
   9  -5   6      551.49      450.16     83.72 o 
 -11  -4   6     1506.42     1385.63    129.26 o 
 -10  -4   6       98.85       45.75     27.12 o 
  -9  -4   6     9106.98     9370.29    311.10 o 
  -8  -4   6      548.12      510.34     34.23 o 
  -7  -4   6    10560.74    11461.78    285.81 o 
  -6  -4   6      233.69      230.31     29.14 o 
  -5  -4   6      110.73      158.76     19.79 o 
  -4  -4   6     1160.26     1268.58     43.89 o 
  -3  -4   6     8644.18     8565.54    353.26 o 
  -2  -4   6     1074.88     1053.84     35.53 o 
  -1  -4   6     7085.40     6560.22    161.14 o 
   0  -4   6    11958.70    12688.59    301.39 o 
   1  -4   6    16610.96    16412.95    884.44 o 
   2  -4   6     7459.27     7512.43    324.98 o 
   3  -4   6     7892.29     7810.24    191.27 o 
   4  -4   6    16895.44    16465.00    538.88 o 
   5  -4   6     1902.21     1820.28     71.26 o 
   6  -4   6      166.85      107.02     39.24 o 
   7  -4   6        4.28        9.14     36.68 o 
   8  -4   6     2304.57     2188.60    150.17 o 
   9  -4   6        8.20       28.20     44.26 o 
  10  -4   6     1718.02     1586.04    136.34 o 
 -11  -3   6      872.73      872.37     82.38 o 
 -10  -3   6       78.47       96.66     29.86 o 
  -9  -3   6     5183.31     5509.84    199.08 o 
  -8  -3   6     7703.89     8067.42    278.81 o 
  -7  -3   6      487.00      440.70     28.74 o 
  -6  -3   6     1228.10     1402.74     64.41 o 
  -5  -3   6       17.04       11.54      9.87 o 
  -4  -3   6     2407.16     1982.83     59.28 o 
  -3  -3   6      169.42      129.43     13.08 o 
  -2  -3   6      715.31      669.41     32.74 o 
  -1  -3   6     2401.58     2575.40     73.54 o 
   0  -3   6     4264.19     4266.06    106.02 o 
   1  -3   6       60.98       33.12     10.93 o 
   2  -3   6    35610.11    34016.77    791.52 o 
   3  -3   6     7870.17     7648.31    186.36 o 
   4  -3   6     1196.90     1305.67     42.56 o 
   5  -3   6      243.00      253.03     31.10 o 
   6  -3   6     1081.80     1185.55     44.82 o 
   7  -3   6     9411.23     9553.38    303.79 o 
   8  -3   6     2633.44     2704.31    165.33 o 
   9  -3   6     1577.21     1661.41    128.20 o 
  10  -3   6        2.73       46.93     47.05 o 
 -11  -2   6      105.00      129.84     70.51 o 
 -10  -2   6     4766.61     4615.57    178.54 o 
  -9  -2   6       38.75       27.15     23.09 o 
  -8  -2   6     1942.34     1934.12     88.48 o 
  -7  -2   6        0.34      -19.19     14.00 o 
  -6  -2   6     8694.99     8692.99    217.79 o 
  -5  -2   6     5260.70     5594.04    225.53 o 
  -4  -2   6    11251.55    12415.89    298.96 o 
  -3  -2   6     6881.05     6787.56    167.02 o 
  -2  -2   6     3163.36     3110.85     81.13 o 
  -1  -2   6     2979.60     3281.86     83.43 o 
   0  -2   6    12231.37    11713.56    275.48 o 
   1  -2   6     8707.63     9324.16    272.98 o 
   2  -2   6     1394.24     1383.80     39.17 o 
   3  -2   6       10.97       31.39     13.21 o 
   4  -2   6     5706.71     5639.42    177.26 o 
   5  -2   6     8953.09     8925.72    218.22 o 
   6  -2   6     6008.48     5598.74    144.59 o 
   7  -2   6    10698.62    10755.19    335.89 o 
   8  -2   6      200.62      201.40     30.86 o 
   9  -2   6      459.98      450.07     46.39 o 
  10  -2   6     1274.71     1169.22    106.46 o 
 -11  -1   6     2427.34     2688.61    180.10 o 
 -10  -1   6       73.14       40.89     26.31 o 
  -9  -1   6      662.60      487.38     48.20 o 
  -8  -1   6     1044.95     1007.89     60.30 o 
  -7  -1   6     4107.76     4314.74    155.17 o 
  -6  -1   6        0.14       10.01      9.21 o 
  -5  -1   6    10500.18    10365.42    252.44 o 
  -4  -1   6    16470.78    18185.44    430.80 o 
  -3  -1   6       21.23        6.97      7.46 o 
  -2  -1   6     1461.04     1368.79     40.15 o 
  -1  -1   6    26374.05    27233.47    632.39 o 
   0  -1   6    16690.24    17975.08    418.82 o 
   1  -1   6     1436.29     1270.06     34.97 o 
   2  -1   6     1948.56     1729.39     46.67 o 
   3  -1   6     1826.63     1535.48     43.87 o 
   4  -1   6    17140.85    16698.68    393.49 o 
   5  -1   6    20804.69    21325.18    502.56 o 
   6  -1   6     5181.60     5033.14    130.57 o 
   7  -1   6     1099.52     1071.70     42.18 o 
   8  -1   6      649.21      678.10     47.71 o 
   9  -1   6      106.00      120.73     29.06 o 
  10  -1   6     2673.04     2661.74    115.18 o 
  11  -1   6      125.04       64.55     42.81 o 
 -11   0   6      861.03      967.73     73.46 o 
 -10   0   6      194.45      164.26     35.28 o 
  -9   0   6     2465.82     2446.59    110.78 o 
  -8   0   6     1747.18     1798.77     86.30 o 
  -7   0   6     2184.59     2143.99     92.25 o 
  -6   0   6     1488.17     1454.48     67.19 o 
  -5   0   6      840.83      815.21     29.83 o 
  -4   0   6     1294.21     1314.50     50.77 o 
  -3   0   6      292.29      241.00     14.63 o 
  -2   0   6    23436.70    22189.54    518.65 o 
  -1   0   6      934.37      857.19     30.22 o 
   0   0   6    41619.43    36551.46   1057.77 o 
   1   0   6     3930.41     4103.70     99.78 o 
   2   0   6    42084.33    43940.07   1279.55 o 
   3   0   6     4595.05     4740.80    116.99 o 
   4   0   6     8826.22     8653.99    208.84 o 
   5   0   6      303.18      269.50     20.85 o 
   6   0   6        6.21       -3.09      9.02 o 
   7   0   6     3407.17     3577.63     99.63 o 
   8   0   6     3295.05     3362.84    147.14 o 
   9   0   6     6125.13     5940.44    205.29 o 
  10   0   6      898.94      894.43     60.61 o 
  11   0   6      996.65      986.67     66.83 o 
 -10   1   6     1312.73     1358.00     82.29 o 
  -9   1   6      454.15      382.38     46.97 o 
  -8   1   6    12203.68    12462.22    397.82 o 
  -7   1   6     1112.92     1074.85     60.63 o 
  -6   1   6     1824.68     1647.01     74.26 o 
  -5   1   6      401.15      442.86     44.48 o 
  -4   1   6     7818.48     8123.09    196.73 o 
  -3   1   6     9686.02     9850.05    234.79 o 
  -2   1   6     7753.45     7697.04    185.00 o 
  -1   1   6     3052.50     3347.97    113.38 o 
   0   1   6     3149.97     3202.15     84.37 o 
   1   1   6     3470.15     3677.22    109.86 o 
   2   1   6     1848.01     1780.07     50.73 o 
   3   1   6    29462.43    24759.03    719.24 o 
   4   1   6       54.62       34.29      7.88 o 
   5   1   6       37.08       72.28     11.33 o 
   6   1   6     3308.93     3062.78     85.25 o 
   7   1   6    14313.21    14972.11    361.44 o 
   8   1   6     1135.68     1117.60     44.95 o 
   9   1   6     2374.66     2372.42    100.50 o 
  10   1   6       95.34       95.17     28.79 o 
  11   1   6      178.58      116.76     33.39 o 
  12   1   6     1386.27     1340.70     82.63 o 
 -10   2   6      728.22      705.47     65.11 o 
  -9   2   6      929.12     1007.37     67.79 o 
  -8   2   6      570.92      599.89     54.10 o 
  -7   2   6       48.84       11.46     19.25 o 
  -6   2   6       95.50      102.67     36.23 o 
  -5   2   6    24372.67    24061.86    716.37 o 
  -4   2   6     4184.96     4548.02    451.33 o 
  -3   2   6     3227.12     3230.05    110.19 o 
  -2   2   6      257.57      242.03     14.19 o 
   0   2   6      353.72      451.30     16.56 o 
   1   2   6    34673.49    35646.45    996.51 o 
   2   2   6     6237.58     6328.74    151.50 o 
   3   2   6      838.69      796.27     43.56 o 
   4   2   6       40.90        5.55      6.16 o 
   5   2   6    34375.51    36226.20    842.87 o 
   6   2   6    29806.84    28272.03    662.52 o 
   7   2   6      222.89      161.76     21.51 o 
   8   2   6     4113.79     4292.26    151.66 o 
   9   2   6       80.23       62.51     17.99 o 
  10   2   6      919.86      960.55     61.88 o 
  11   2   6       33.52      -30.76     24.11 o 
  12   2   6     2837.61     2826.87    127.86 o 
  -9   3   6       49.62        0.93     24.54 o 
  -8   3   6       14.91       40.07     25.01 o 
  -7   3   6     1501.93     1598.87     80.26 o 
  -6   3   6     3469.28     3604.10    135.66 o 
  -5   3   6     4119.35     4880.77    168.06 o 
  -4   3   6     6293.28     5904.21    193.21 o 
  -3   3   6       59.18       57.51     16.49 o 
  -2   3   6     1068.68     1023.85     32.08 o 
  -1   3   6     1566.70     1590.52    196.26 o 
   0   3   6    16785.65    17137.87    401.12 o 
   1   3   6     7181.18     7705.66    269.56 o 
   2   3   6      139.94      215.85     17.01 o 
   3   3   6       93.12      114.41     12.45 o 
   4   3   6    18370.68    18222.92    429.24 o 
   5   3   6     4534.84     4607.50    119.11 o 
   6   3   6     7076.05     7082.68    178.05 o 
   7   3   6     2591.15     2325.70     71.01 o 
   8   3   6       65.15       45.94     15.85 o 
  10   3   6      672.96      772.29     58.78 o 
  11   3   6     2953.23     2825.72    122.38 o 
  12   3   6        3.17       21.58     28.63 o 
  -9   4   6      199.17      300.94     44.73 o 
  -8   4   6     5258.51     5702.89    207.08 o 
  -7   4   6      410.56      430.59     44.80 o 
  -6   4   6     2548.27     2633.07    108.31 o 
  -5   4   6     2083.97     2137.77     89.77 o 
  -4   4   6       23.04       17.19     15.53 o 
  -3   4   6     4691.60     4565.27    152.98 o 
  -2   4   6    15709.80    15549.86    644.85 o 
  -1   4   6    10426.43    10781.63    417.94 o 
   0   4   6      569.63      600.86     55.68 o 
   1   4   6     4386.52     4643.85    115.66 o 
   2   4   6     8749.88     8608.17    206.74 o 
   3   4   6    11494.31    11951.75    284.42 o 
   4   4   6     9149.71     9207.88    222.97 o 
   5   4   6     8953.40     8878.26    217.80 o 
   6   4   6      231.17      214.00     18.73 o 
   7   4   6     2173.69     2245.13     71.89 o 
   8   4   6      381.68      394.19     28.70 o 
   9   4   6     9068.53     8814.85    226.22 o 
  10   4   6     1736.20     1558.31     85.87 o 
  11   4   6      827.03      636.02     56.80 o 
  12   4   6      132.45      170.18     56.86 o 
  -8   5   6       86.97      141.77     32.97 o 
  -7   5   6     3024.43     3304.32    166.11 o 
  -6   5   6        1.17       11.41     18.96 o 
  -5   5   6     5521.44     5497.15    264.27 o 
  -4   5   6      614.46      594.52     41.07 o 
  -3   5   6     8278.32     7921.25    309.86 o 
  -2   5   6     4311.35     5307.76    271.38 o 
  -1   5   6     1534.36     1832.44     78.82 o 
   0   5   6      270.91      300.11     31.33 o 
   1   5   6     6600.79     7092.00    274.64 o 
   2   5   6    23373.19    24286.55    569.05 o 
   3   5   6     8477.14     7710.34    363.55 o 
   4   5   6       47.93       83.33     14.40 o 
   5   5   6     3522.25     3412.20     93.18 o 
   6   5   6     6083.82     6134.50    158.04 o 
   7   5   6     2690.54     2669.65     80.02 o 
   8   5   6    15154.99    14681.28    359.35 o 
   9   5   6      392.67      399.70     30.39 o 
  10   5   6     1107.43     1492.86    232.94 o 
  11   5   6      250.53      197.53     36.32 o 
  12   5   6     1508.02     1457.23     85.25 o 
  -8   6   6     1580.47     1704.75    179.82 o 
  -7   6   6        9.88       14.39     23.60 o 
  -6   6   6      637.47      743.80    105.52 o 
  -5   6   6     7792.62     7543.84    251.73 o 
  -4   6   6     7446.96     7222.32    237.18 o 
  -2   6   6      805.94     1094.49     38.66 o 
  -1   6   6      270.45      399.65     22.24 o 
   1   6   6     2848.34     2904.55    113.61 o 
   2   6   6     4422.97     3999.96    128.32 o 
   3   6   6     1708.41     1894.39     73.96 o 
   4   6   6      302.75      401.36     67.20 o 
   5   6   6      284.71      360.96     29.06 o 
   6   6   6    10470.27    10348.86    255.84 o 
   7   6   6     7050.33     7107.15    184.41 o 
   8   6   6     2340.75     2239.57     73.30 o 
   9   6   6      991.04      993.24     56.90 o 
  10   6   6      176.92      334.25     84.61 o 
  11   6   6      735.28      753.45     77.61 o 
  12   6   6      103.74       97.55     32.79 o 
  -7   7   6       24.28       10.52     26.85 o 
  -6   7   6     4481.38     4530.58    171.87 o 
  -5   7   6      758.96     1129.64     96.10 o 
  -4   7   6     2509.70     2452.27    102.39 o 
  -2   7   6    15997.39    15788.75    479.60 o 
  -1   7   6     7079.53     7370.59    185.29 o 
   0   7   6     5449.59     5739.46    365.88 o 
   1   7   6       85.99      130.66     30.88 o 
   2   7   6       31.72       39.02     22.63 o 
   3   7   6      593.56      588.99     39.19 o 
   4   7   6     3709.42     3725.05    213.05 o 
   5   7   6    19206.38    19337.31    461.78 o 
   6   7   6      252.15      459.53     56.41 o 
   7   7   6      477.57      485.39     60.31 o 
   8   7   6       50.66       71.36     17.94 o 
   9   7   6     3797.30     3929.11    116.33 o 
  10   7   6     1343.93     1295.16     56.16 o 
  11   7   6     2933.07     2818.73     95.56 o 
  12   7   6      120.81       69.16     32.22 o 
  -6   8   6      843.30     1075.38     70.96 o 
  -5   8   6      640.19      742.05     60.19 o 
  -3   8   6     2694.09     2554.44    104.60 o 
  -2   8   6      795.84     1219.37    250.44 o 
  -1   8   6     3604.02     3735.10    104.68 o 
   0   8   6     3593.45     3992.48    195.76 o 
   1   8   6     1833.58     1721.41     72.49 o 
   2   8   6     4254.44     4106.52    201.45 o 
   3   8   6     7026.27     6831.54    218.47 o 
   4   8   6      861.81      894.03     70.09 o 
   5   8   6     1082.88     1270.14    107.27 o 
   6   8   6     5025.20     5570.55    191.23 o 
   7   8   6      591.47      704.95     97.66 o 
   8   8   6     5606.61     5793.09    158.72 o 
   9   8   6       68.11       65.53     19.46 o 
  10   8   6     6019.50     5813.60    164.39 o 
  11   8   6     1072.41     1030.12     56.54 o 
  12   8   6       43.59       34.57     21.89 o 
  -6   9   6      109.10      159.64     54.51 o 
  -5   9   6     1459.45     1521.02     82.97 o 
  -4   9   6      731.30      720.13     55.02 o 
  -3   9   6     1593.56     1618.12     80.09 o 
  -2   9   6     3966.71     3944.37    145.47 o 
  -1   9   6       92.73       81.72     34.00 o 
   0   9   6     1330.87     1367.43     93.87 o 
   1   9   6     3749.42     3663.76    174.13 o 
   2   9   6     9665.84    10255.16    452.39 o 
   3   9   6      150.12      158.41     40.24 o 
   5   9   6       70.79       90.98     24.80 o 
   6   9   6      396.62      471.43     62.76 o 
   7   9   6     1761.08     1722.75     76.12 o 
   8   9   6     6700.39     6900.25    256.80 o 
   9   9   6     1261.77     1270.16     56.61 o 
  10   9   6       16.14       -2.67     17.75 o 
  11   9   6       53.50       52.46     21.52 o 
  12   9   6      101.33       88.58     25.22 o 
  -5  10   6       62.45       80.71     48.72 o 
  -4  10   6     3067.62     2930.73    178.37 o 
  -3  10   6     1791.84     1969.73     93.43 o 
  -2  10   6      134.06      152.17     45.60 o 
  -1  10   6       25.40       78.18     33.00 o 
   0  10   6     2541.03     2819.87    110.83 o 
   1  10   6     2208.24     2292.42    131.77 o 
   2  10   6      329.93      436.45     59.31 o 
   3  10   6     2995.49     3037.94    115.08 o 
   4  10   6       34.03       72.69     22.98 o 
   5  10   6     6387.66     6530.52    362.70 o 
   6  10   6     1951.31     1964.22     68.89 o 
   7  10   6    10174.14     9687.54    269.24 o 
   8  10   6        2.19       -5.28     17.24 o 
   9  10   6      599.71      618.33     42.94 o 
  10  10   6        5.96       22.39     51.68 o 
  11  10   6     1373.25     1405.26     64.73 o 
  -4  11   6       72.57      118.84     52.84 o 
  -3  11   6       69.54       52.73     42.47 o 
  -2  11   6       40.25       39.28     25.12 o 
  -1  11   6     1406.35     1651.87    189.57 o 
   0  11   6      491.45      640.63     55.85 o 
   1  11   6      935.07     1055.06     86.62 o 
   2  11   6      321.90      241.36     50.39 o 
   3  11   6      796.38      754.66     51.40 o 
   4  11   6       63.65      134.45     28.34 o 
   5  11   6     3272.86     3448.45    233.27 o 
   6  11   6     4558.61     4570.86    157.64 o 
   7  11   6      222.40      213.16     41.59 o 
   8  11   6      267.57      292.00     39.05 o 
   9  11   6      248.35      357.85     66.95 o 
  10  11   6     3377.65     3154.29    131.01 o 
  11  11   6        3.15       28.17     26.78 o 
  -2  12   6     2269.70     2516.80    160.31 o 
  -1  12   6      303.81      370.56     65.11 o 
   0  12   6      717.09      926.17     61.17 o 
   1  12   6     1586.49     1519.55     77.94 o 
   2  12   6     1173.52     1167.00     66.16 o 
   3  12   6       47.77       32.35     25.05 o 
   4  12   6     2174.72     2157.84     96.42 o 
   5  12   6       34.69       13.55     26.58 o 
   6  12   6     1815.23     1787.22     86.19 o 
   7  12   6      394.79      395.82     65.55 o 
   8  12   6     2125.94     2216.96    101.30 o 
   9  12   6      274.15      239.78     38.87 o 
  10  12   6      496.83      534.22     55.57 o 
  -1  13   6     1401.20     1427.63    119.28 o 
   0  13   6     2221.94     2125.95    144.81 o 
   1  13   6      934.70     1055.62     97.32 o 
   2  13   6      288.71      300.15     37.76 o 
   3  13   6     2872.33     2702.53    164.55 o 
   4  13   6       21.89        6.24     40.13 o 
   5  13   6      184.24      186.85     34.90 o 
   6  13   6      539.47      581.62     86.79 o 
   7  13   6      883.74      958.28    141.25 o 
   8  13   6       27.11       47.00     28.31 o 
   9  13   6     4158.48     4405.60    172.85 o 
   3  14   6       33.49       -4.63     25.18 o 
   4  14   6      116.36      184.26     96.88 o 
   5  14   6      308.56      379.39     46.65 o 
   6  14   6     2026.12     2164.13    101.46 o 
   7  14   6      815.57      750.55     78.87 o 
   8  14   6      442.35      383.59     53.73 o 
  -7 -13   7      540.22      524.97     57.85 o 
  -6 -13   7      329.21      389.40     49.40 o 
  -5 -13   7        0.16       -7.45     22.99 o 
  -4 -13   7      769.99      848.27     68.99 o 
  -3 -13   7      424.42      362.13     46.65 o 
  -2 -13   7     4676.69     4787.58    200.72 o 
  -1 -13   7     2425.88     2466.66    149.83 o 
   0 -13   7      178.88      152.51     47.83 o 
  -8 -12   7       64.12       73.08     30.78 o 
  -7 -12   7     1050.21     1094.96     71.16 o 
  -6 -12   7      156.95      158.23     35.03 o 
  -5 -12   7     3576.50     3432.96    139.47 o 
  -4 -12   7      343.06      260.33     40.09 o 
  -3 -12   7     1722.91     1673.02     84.93 o 
  -2 -12   7      198.25      200.36     35.94 o 
  -1 -12   7       16.37       14.59     27.37 o 
   0 -12   7        4.90       46.38     35.90 o 
   1 -12   7     3479.58     3414.92    137.44 o 
   2 -12   7     2256.20     2510.11    170.90 o 
  -9 -11   7     4008.08     4438.80    140.04 o 
  -8 -11   7       23.00        7.74     20.10 o 
  -7 -11   7     1167.58     1286.82     97.56 o 
  -6 -11   7       43.80        2.33     22.74 o 
  -5 -11   7     1850.08     1841.01    107.30 o 
  -4 -11   7     2813.26     2843.48    117.88 o 
  -3 -11   7        2.01       39.09     22.66 o 
  -2 -11   7      143.17       96.41     26.62 o 
  -1 -11   7       81.09       55.06     25.30 o 
   0 -11   7     4864.29     4882.53    175.86 o 
   1 -11   7      891.38      912.27     62.33 o 
   2 -11   7     1308.53     1178.58    106.13 o 
   3 -11   7      364.25      348.38     69.90 o 
 -10 -10   7      328.09      348.13     37.40 o 
  -9 -10   7       34.79       20.84     20.69 o 
  -8 -10   7     1955.14     1926.04     75.63 o 
  -7 -10   7      733.09      712.18     44.98 o 
  -6 -10   7     5487.81     5296.00    151.09 o 
  -5 -10   7     1724.92     1698.98     81.49 o 
  -4 -10   7      979.95      978.60     73.30 o 
  -3 -10   7       12.35       22.67     20.32 o 
  -2 -10   7     5394.07     5075.01    178.76 o 
  -1 -10   7     3246.02     3208.43    170.45 o 
   0 -10   7      918.37      936.32     58.78 o 
   1 -10   7      967.28     1001.42     59.93 o 
   2 -10   7        1.68        4.89     22.77 o 
   3 -10   7     2065.77     2179.01    146.82 o 
   4 -10   7      879.99      892.85    101.00 o 
   5 -10   7     2879.16     2369.98    164.99 o 
 -10  -9   7       85.06       97.29     24.95 o 
  -9  -9   7     2479.80     2546.51     91.68 o 
  -8  -9   7      848.24      896.87     47.63 o 
  -7  -9   7     3862.01     3697.27    113.69 o 
  -6  -9   7      151.72      194.03     25.29 o 
  -5  -9   7      157.56      202.30     24.02 o 
  -4  -9   7     1095.75     1158.85     55.15 o 
  -3  -9   7     2504.42     2485.54    149.34 o 
  -2  -9   7      536.37      540.36     46.73 o 
  -1  -9   7     4314.59     4421.35    213.04 o 
   0  -9   7     1166.24     1114.16     61.03 o 
   1  -9   7      469.94      460.78     42.57 o 
   2  -9   7     3049.51     2761.99    109.39 o 
   3  -9   7     1986.08     2113.19     91.23 o 
   4  -9   7     1644.11     1897.97    134.56 o 
   5  -9   7        0.77      -32.33     36.45 o 
   6  -9   7       84.27       41.36     45.93 o 
 -11  -8   7      291.61      252.22     43.67 o 
 -10  -8   7        8.46        0.49     18.51 o 
  -9  -8   7    14052.85    14584.71    462.90 o 
  -8  -8   7     1809.59     1766.45     69.22 o 
  -7  -8   7        1.49        0.73     15.00 o 
  -6  -8   7       22.06       31.46     15.96 o 
  -5  -8   7     1935.09     1770.22     63.25 o 
  -4  -8   7     3528.93     3620.60    131.86 o 
  -3  -8   7     3363.64     3366.64     98.28 o 
  -2  -8   7     4009.30     4046.71    112.88 o 
  -1  -8   7      118.02       83.95     30.66 o 
   0  -8   7      695.58      619.91     45.86 o 
   1  -8   7     4363.60     4097.13    243.25 o 
   2  -8   7     8003.11     7884.83    251.48 o 
   3  -8   7     1201.60     1144.54     61.20 o 
   4  -8   7      410.07      417.61     67.89 o 
   5  -8   7       27.71       25.53     43.70 o 
   6  -8   7     1177.83      990.18    108.58 o 
   7  -8   7      430.89      457.07     80.60 o 
 -11  -7   7     1036.37     1050.57     73.90 o 
 -10  -7   7     4317.81     4609.33    434.39 o 
  -9  -7   7       21.66       28.76     20.34 o 
  -8  -7   7      180.34      198.62     26.16 o 
  -7  -7   7       79.45       56.21     18.26 o 
  -6  -7   7     2510.56     2467.19     79.47 o 
  -5  -7   7     3022.64     2853.47    119.53 o 
  -4  -7   7     4408.07     4436.89    165.14 o 
  -3  -7   7        4.34       13.48     12.28 o 
  -2  -7   7       22.08       10.84     11.23 o 
  -1  -7   7      643.55      603.92     63.66 o 
   0  -7   7     6846.88     6865.23    439.46 o 
   1  -7   7    12360.92    11925.66    502.56 o 
   2  -7   7     2010.44     1737.32     74.64 o 
   3  -7   7     2859.61     2871.13    108.10 o 
   4  -7   7      906.36      921.64     52.86 o 
   5  -7   7     6359.73     6079.07    306.02 o 
   6  -7   7      376.70      268.22     62.21 o 
   7  -7   7     1371.48     1387.16    119.51 o 
 -11  -6   7     1054.01      970.63     73.99 o 
 -10  -6   7      645.58      716.43     63.92 o 
  -9  -6   7        0.74      -20.56     18.33 o 
  -8  -6   7       33.92       27.78     15.99 o 
  -7  -6   7     3301.32     3279.11    110.96 o 
  -6  -6   7     3455.41     3604.37    105.37 o 
  -5  -6   7     4635.69     4715.12    139.85 o 
  -4  -6   7     1063.93     1041.90     41.61 o 
  -3  -6   7     3747.38     4030.74    123.50 o 
  -2  -6   7      770.46      721.12     31.57 o 
  -1  -6   7    16597.27    16758.25    480.55 o 
   0  -6   7      429.30      399.78     26.09 o 
   1  -6   7     2019.50     1960.76    147.21 o 
   2  -6   7       45.76       29.68     17.94 o 
   3  -6   7     2272.19     2152.23     86.84 o 
   4  -6   7     1034.77     1049.34     54.35 o 
   5  -6   7     1189.17      886.39     83.28 o 
   6  -6   7     5711.74     5531.81    284.83 o 
   7  -6   7        4.55       33.11     40.58 o 
   8  -6   7      378.07      376.81     74.02 o 
 -11  -5   7     1929.33     2049.94    106.61 o 
 -10  -5   7        0.23      -18.65     21.15 o 
  -9  -5   7     7872.54     7748.25    718.50 o 
  -8  -5   7      619.78      611.84     41.10 o 
  -7  -5   7     2311.21     2431.06     78.96 o 
  -6  -5   7    11264.91    11675.27    497.32 o 
  -5  -5   7       11.00       11.02     11.47 o 
  -4  -5   7      302.29      342.92     56.94 o 
  -3  -5   7     6568.51     5286.89    248.16 o 
  -2  -5   7    18683.20    18635.66    442.28 o 
  -1  -5   7     1658.42     1534.79     52.27 o 
   0  -5   7     1579.70     1512.90     51.37 o 
   1  -5   7      543.69      538.41     54.35 o 
   2  -5   7     8078.75     7873.48    193.08 o 
   3  -5   7       73.98       85.90     19.57 o 
   5  -5   7       90.96       76.79     20.83 o 
   6  -5   7      296.33      293.20     55.74 o 
   7  -5   7        2.73      -41.69     37.46 o 
   8  -5   7      134.78      184.50     59.31 o 
   9  -5   7     1678.80     1504.44    130.32 o 
 -11  -4   7      482.83      428.78     52.21 o 
 -10  -4   7     3140.95     3235.11    137.83 o 
  -9  -4   7     1796.25     1675.32     89.24 o 
  -8  -4   7     9300.49    10087.16    354.36 o 
  -7  -4   7      133.13      120.56     19.06 o 
  -6  -4   7        1.99      -12.41     10.44 o 
  -5  -4   7      488.32      492.53     26.60 o 
  -4  -4   7     7206.86     7474.29    188.14 o 
  -3  -4   7      315.62      217.56     31.65 o 
  -2  -4   7      599.13      635.65     26.24 o 
  -1  -4   7     1729.51     1917.93     55.06 o 
   0  -4   7    10087.24    10914.29    259.95 o 
   1  -4   7    17060.72    17378.97   1133.99 o 
   2  -4   7    12038.92    11632.73    573.96 o 
   3  -4   7    12290.86    12115.61    290.82 o 
   4  -4   7      532.45      528.64     58.30 o 
   5  -4   7      687.39      588.72     29.85 o 
   6  -4   7        1.04      -44.98     29.99 o 
   7  -4   7     2587.71     2470.31    154.74 o 
   8  -4   7     1172.59     1297.20    111.15 o 
   9  -4   7     3257.33     2912.78    186.51 o 
 -11  -3   7      284.86      202.45     40.24 o 
 -10  -3   7     5039.34     5151.15    195.18 o 
  -9  -3   7     2402.24     2497.81    133.67 o 
  -8  -3   7     2063.05     2032.53    107.80 o 
  -7  -3   7      112.64      116.06     17.15 o 
  -6  -3   7     4415.20     4579.54    124.43 o 
  -5  -3   7    15252.46    14927.12    594.75 o 
  -4  -3   7       40.48       26.20      9.22 o 
  -3  -3   7     1198.26     1273.09     41.87 o 
  -2  -3   7       40.44       62.01     18.67 o 
  -1  -3   7     1228.92     1172.01     36.33 o 
   0  -3   7      149.90      134.81      9.34 o 
   1  -3   7     8051.30     7722.41    231.19 o 
   2  -3   7      347.06      383.65     26.20 o 
   3  -3   7     2887.41     2855.63     76.25 o 
   4  -3   7       16.26       12.20      8.62 o 
   5  -3   7     3273.87     3205.20     88.89 o 
   6  -3   7    22225.51    21750.12    516.76 o 
   7  -3   7     1393.46     1447.47     69.27 o 
   8  -3   7      347.78      377.03     63.10 o 
   9  -3   7       64.43        4.46     39.13 o 
  10  -3   7       37.31       24.86     39.13 o 
 -11  -2   7     2368.61     2395.58    126.98 o 
 -10  -2   7       13.23        9.10     24.19 o 
  -9  -2   7      309.90      304.44     39.57 o 
  -8  -2   7       29.77       14.13     19.32 o 
  -7  -2   7     4065.70     4153.91    150.79 o 
  -6  -2   7    12121.27    12679.02    310.10 o 
  -5  -2   7     7127.15     7070.50    178.01 o 
  -4  -2   7    14377.24    14621.44    579.03 o 
  -3  -2   7     4275.79     4342.12    111.83 o 
  -2  -2   7     9699.50     9736.57    234.17 o 
  -1  -2   7     5438.01     5767.58    141.67 o 
   0  -2   7     3462.18     3659.89    109.93 o 
   1  -2   7       47.83       22.16      9.34 o 
   2  -2   7     5254.10     5133.91    126.09 o 
   3  -2   7      219.65      228.56     15.19 o 
   4  -2   7    21470.10    21744.17    511.03 o 
   5  -2   7       93.95      103.63     13.92 o 
   6  -2   7     7336.39     7372.50    185.99 o 
   7  -2   7     2415.58     2285.64     71.07 o 
   8  -2   7      329.16      312.48     35.89 o 
   9  -2   7      672.16      753.95     87.62 o 
  10  -2   7      789.73      573.01     81.72 o 
 -11  -1   7      397.69      363.10     49.97 o 
 -10  -1   7       41.93       11.19     22.89 o 
  -9  -1   7      451.34      378.94     43.41 o 
  -8  -1   7     4717.37     4719.84    172.56 o 
  -7  -1   7      175.29      197.59     29.48 o 
  -6  -1   7    11200.26    11436.74    279.40 o 
  -5  -1   7       59.93       45.02     10.49 o 
  -4  -1   7     9653.53    10615.39    257.68 o 
  -3  -1   7     1006.57      849.47     30.87 o 
  -2  -1   7    18517.05    19523.40    458.25 o 
  -1  -1   7      908.86      719.69     36.52 o 
   0  -1   7      116.11      101.45     11.14 o 
   1  -1   7     7819.26     7441.42    177.50 o 
   2  -1   7     2502.28     2491.62     64.51 o 
   3  -1   7    20748.58    22309.06    521.32 o 
   4  -1   7     3775.75     3627.62     94.28 o 
   6  -1   7      574.71      524.58     27.17 o 
   7  -1   7      525.76      500.30     30.06 o 
   8  -1   7     1607.10     1551.81     73.28 o 
   9  -1   7    10624.61    10596.91    339.55 o 
  10  -1   7      500.61      429.06     47.29 o 
  11  -1   7        5.08      -46.99     31.33 o 
 -10   0   7     4626.51     4536.90    194.87 o 
  -9   0   7     4245.03     4099.39    160.79 o 
  -8   0   7     3911.52     3764.96    145.82 o 
  -7   0   7     4989.02     5204.30    182.45 o 
  -6   0   7       53.41       19.07     17.00 o 
  -5   0   7      252.05      219.51     15.40 o 
  -4   0   7      956.71      921.90     34.04 o 
  -3   0   7    12024.61    11999.81    448.08 o 
  -2   0   7        0.81        7.41      6.10 o 
   0   0   7     6296.71     5664.07    139.51 o 
   1   0   7    48137.13    47930.63   1118.76 o 
   2   0   7      725.82      871.44     27.48 o 
   3   0   7    34422.44    34638.51    803.57 o 
   4   0   7      681.58      724.50     26.97 o 
   5   0   7     2011.86     2304.36     65.44 o 
   6   0   7     2235.23     2057.48     79.40 o 
   7   0   7     2581.81     2652.21     78.58 o 
   8   0   7     3297.48     3314.29     95.96 o 
   9   0   7        3.28        0.06     21.19 o 
  10   0   7      904.73      791.62     56.58 o 
  11   0   7      137.11       67.67     48.61 o 
 -10   1   7        1.58        3.72     27.06 o 
  -9   1   7     1441.76     1562.21     86.03 o 
  -8   1   7      620.41      491.23     47.70 o 
  -7   1   7      158.13      127.20     26.62 o 
  -6   1   7     1897.82     2174.64     90.84 o 
  -5   1   7     7869.61     7887.44    256.02 o 
  -4   1   7     5134.00     4813.60    234.27 o 
  -3   1   7        2.42       18.30      6.28 o 
  -2   1   7       81.49       87.99      9.24 o 
  -1   1   7     9590.50     9155.44    263.50 o 
   0   1   7    18007.62    16077.66    454.03 o 
   1   1   7     1259.92     1203.82     33.32 o 
   2   1   7    28331.71    29557.21    685.34 o 
   3   1   7     3887.54     3434.52     87.62 o 
   4   1   7     2743.41     2692.86     72.16 o 
   5   1   7      901.70      889.20     32.94 o 
   6   1   7    16466.18    16226.59    387.74 o 
   7   1   7     3364.49     3211.89    162.21 o 
   8   1   7     5289.83     5379.46    143.89 o 
   9   1   7     1149.86     1064.08     61.09 o 
  10   1   7      204.68      170.74     32.41 o 
  11   1   7      146.57      131.41     65.61 o 
 -10   2   7      872.08      738.51     66.89 o 
  -9   2   7      825.36      734.60     63.61 o 
  -8   2   7      179.33      235.07     36.77 o 
  -7   2   7     1550.41     1511.18     76.62 o 
  -6   2   7    16896.00    16756.84    771.73 o 
  -5   2   7        0.33        1.56     15.19 o 
  -4   2   7       56.72      100.70     22.97 o 
  -3   2   7     1616.99     1705.68     51.69 o 
  -2   2   7     6543.14     6046.87    275.14 o 
  -1   2   7     3683.20     3414.38     86.26 o 
   0   2   7     3239.58     2977.18     89.67 o 
   1   2   7     2855.41     2740.62     86.31 o 
   2   2   7     2696.77     2749.25     69.75 o 
   3   2   7     6646.56     6464.14    156.90 o 
   4   2   7     5721.84     5988.86    147.91 o 
   5   2   7    36366.33    37819.11    878.74 o 
   6   2   7      162.38      134.35     15.90 o 
   7   2   7     1936.07     1745.13     57.43 o 
   8   2   7     3739.43     3755.67    106.65 o 
   9   2   7     1916.21     2112.40     70.91 o 
  10   2   7      139.67       88.35     30.60 o 
  11   2   7     1032.70     1029.42     88.29 o 
  12   2   7       69.26       47.30     31.71 o 
  -9   3   7      758.14      742.22     64.38 o 
  -8   3   7     3260.76     3421.09    346.32 o 
  -7   3   7     3559.53     3522.79    137.91 o 
  -6   3   7     2622.56     2640.07    107.80 o 
  -5   3   7     6324.06     6305.54    209.53 o 
  -4   3   7     4021.04     3870.54    135.22 o 
  -3   3   7    13764.31    12894.33    390.39 o 
  -2   3   7     5070.37     5380.38    133.19 o 
  -1   3   7     6574.01     6041.19    164.09 o 
   0   3   7     6914.43     6747.36    203.68 o 
   1   3   7     5956.35     5602.27    136.40 o 
   2   3   7      603.59      635.53     21.13 o 
   3   3   7    14163.50    13798.48    325.94 o 
   4   3   7      768.64      971.66     75.31 o 
   5   3   7    11187.34    10824.28    261.50 o 
   6   3   7       98.16       90.53     13.80 o 
   7   3   7      585.97      655.75     32.10 o 
   8   3   7     1980.55     1930.96     65.01 o 
   9   3   7     1443.38     1566.61     59.10 o 
  10   3   7     4565.07     4492.53    166.01 o 
  11   3   7       60.69       42.74     29.36 o 
  12   3   7        0.07      -13.99     27.35 o 
  -9   4   7     1783.25     1713.55     93.72 o 
  -8   4   7      176.41      155.39     36.06 o 
  -7   4   7     1885.71     1726.63    126.20 o 
  -6   4   7      144.35      172.55     29.35 o 
  -5   4   7      477.66      505.72     61.65 o 
  -4   4   7     1560.74     1379.74     64.55 o 
  -3   4   7     9048.28     8577.42    287.45 o 
  -2   4   7    23764.06    23059.10    953.81 o 
   0   4   7     8892.39     8929.66    214.96 o 
   1   4   7     1276.24     1209.05     62.15 o 
   2   4   7    20389.11    19622.15    768.33 o 
   3   4   7     2732.35     2797.08     74.79 o 
   4   4   7      777.79      939.85     49.73 o 
   5   4   7       37.19       19.88     11.70 o 
   6   4   7      517.75      537.55     42.68 o 
   7   4   7      929.51      989.24     84.68 o 
   8   4   7    16923.72    17134.80    414.83 o 
   9   4   7     5062.12     4783.01    133.59 o 
  10   4   7      830.32      813.65     43.29 o 
  11   4   7       63.62        7.93     41.86 o 
  12   4   7      761.25      788.18     68.42 o 
  -8   5   7      435.36      408.27     61.98 o 
  -7   5   7      271.15      317.74     41.85 o 
  -6   5   7     2819.41     2970.41    120.62 o 
  -5   5   7      406.95      431.96     41.64 o 
  -4   5   7     4502.93     4608.18    159.97 o 
  -3   5   7     2296.33     2058.35     83.06 o 
  -2   5   7     2721.09     2967.48    144.33 o 
  -1   5   7      677.84      676.21     43.87 o 
   0   5   7     4778.85     4366.13    111.60 o 
   1   5   7     1538.73     1611.74     48.01 o 
   2   5   7     9110.52     9250.04    223.53 o 
   3   5   7       90.95      108.03     14.60 o 
   4   5   7     1200.97     1230.17     40.78 o 
   5   5   7     9106.72     9114.95    224.10 o 
   6   5   7      243.93      282.67     21.63 o 
   7   5   7     7032.09     7351.09    188.37 o 
   8   5   7     1290.55     1266.95     50.57 o 
   9   5   7      186.92      172.45     21.66 o 
  10   5   7       74.49       30.21     18.59 o 
  11   5   7     1278.17     1175.10     71.84 o 
  12   5   7      391.24      392.66     49.36 o 
  -8   6   7     1083.78      894.65     76.48 o 
  -7   6   7      464.17      488.79     51.67 o 
  -6   6   7     2793.16     2899.47    121.28 o 
  -5   6   7     5281.41     5927.02    523.57 o 
  -4   6   7      383.15      355.31     36.73 o 
  -3   6   7       75.25      115.19     23.78 o 
  -2   6   7     3545.41     3483.65     94.32 o 
  -1   6   7    11296.15    10798.47    262.18 o 
   1   6   7    16197.30    16418.05    390.01 o 
   2   6   7      121.41      196.57     24.69 o 
   3   6   7      355.71      290.27     28.16 o 
   4   6   7     4109.78     4098.65    108.85 o 
   5   6   7    14844.88    15048.58    361.89 o 
   6   6   7       87.33      109.61     22.71 o 
   7   6   7     1844.99     2201.10     70.72 o 
   8   6   7      345.80      482.37     39.39 o 
   9   6   7      712.07      799.04     69.57 o 
  10   6   7     3112.32     2989.64     95.75 o 
  11   6   7     1659.08     1648.47     66.67 o 
  12   6   7     1703.30     1730.25     92.38 o 
  -7   7   7     2707.23     2766.56    272.79 o 
  -6   7   7       11.68       68.78     43.92 o 
  -5   7   7     1063.35     1190.31     77.09 o 
  -4   7   7        0.10       63.69     22.28 o 
  -3   7   7     4945.84     4918.55    293.64 o 
  -2   7   7     6067.84     7052.42    425.75 o 
  -1   7   7     1299.45     1558.07    150.41 o 
   1   7   7       25.42       16.33     11.21 o 
   2   7   7     7435.36     7438.47    226.71 o 
   3   7   7      173.83      139.55     16.73 o 
   4   7   7    10682.07    10785.63    433.83 o 
   5   7   7       74.69      199.64     33.40 o 
   6   7   7     4894.40     5403.91    144.20 o 
   7   7   7      823.23      800.38     40.37 o 
   8   7   7     5009.01     4931.98    137.49 o 
   9   7   7     2146.53     2105.50    110.93 o 
  10   7   7     5308.72     5114.94    171.86 o 
  11   7   7      811.27      750.89     46.97 o 
  12   7   7        2.24       -3.52     25.98 o 
  -6   8   7      242.57      386.93     47.81 o 
  -5   8   7      572.40      569.50     65.77 o 
  -4   8   7      876.60      897.40     58.76 o 
  -3   8   7       24.52       26.31     28.54 o 
  -2   8   7     5271.31     5361.65    184.01 o 
  -1   8   7      435.63      476.27     42.86 o 
   0   8   7     4921.29     4794.42    159.35 o 
   1   8   7       41.49       44.35     13.87 o 
   2   8   7     2574.69     2614.92    230.10 o 
   3   8   7      194.54      261.25     21.52 o 
   4   8   7     2231.52     2310.57    190.05 o 
   5   8   7       96.60       99.33     33.00 o 
   6   8   7     2243.98     2782.62    129.50 o 
   7   8   7     3221.19     3570.11    104.83 o 
   8   8   7      671.82      714.78     41.25 o 
   9   8   7     4319.05     4402.82    128.81 o 
  10   8   7        0.42      -12.14     17.54 o 
  11   8   7       17.32       -3.63     20.53 o 
  12   8   7      422.74      380.70     41.96 o 
  -5   9   7     2745.04     3140.76    132.94 o 
  -4   9   7      591.32      732.11     59.27 o 
  -3   9   7     2993.97     3133.50    125.18 o 
  -2   9   7        0.13       -0.47     19.44 o 
  -1   9   7      233.96      294.22     34.01 o 
   0   9   7       28.98       48.60     21.57 o 
   1   9   7    21005.80    19076.56    807.79 o 
   2   9   7      286.18      333.76     50.84 o 
   4   9   7     1010.44      981.32     42.16 o 
   5   9   7    10366.25    10238.88    257.13 o 
   6   9   7       93.27      118.79     19.69 o 
   7   9   7     8353.48     8277.03    294.79 o 
   8   9   7     2405.96     2406.46     81.94 o 
   9   9   7     1948.15     2062.88     75.51 o 
  10   9   7       12.03       16.81     35.85 o 
  11   9   7      624.77      662.67     45.96 o 
  12   9   7     1619.01     1825.23     92.66 o 
  -4  10   7      398.49      425.33     47.81 o 
  -3  10   7       73.67      116.81     38.35 o 
  -2  10   7      111.41      100.48     28.65 o 
  -1  10   7     1449.15     1576.46    169.40 o 
   0  10   7     1889.28     2006.12     67.94 o 
   1  10   7      908.98     1016.10     44.57 o 
   2  10   7     1400.35     1459.90     91.02 o 
   3  10   7      954.38      927.42     42.40 o 
   4  10   7     7785.10     7996.39    326.42 o 
   5  10   7      331.08      347.95     29.20 o 
   6  10   7     3166.76     3182.01    105.47 o 
   7  10   7     1220.30     1175.39     52.08 o 
   8  10   7       57.19       66.15     20.62 o 
   9  10   7     1648.17     1707.82     67.96 o 
  10  10   7     3074.73     3166.54    128.76 o 
  11  10   7      292.37      291.07     41.08 o 
  -3  11   7       59.82       79.71     44.93 o 
  -2  11   7     4779.72     4893.55    179.02 o 
  -1  11   7      156.49      199.29     58.30 o 
   0  11   7     1902.83     2104.36     93.92 o 
   1  11   7       42.19       10.79     37.51 o 
   2  11   7      878.57      707.73    109.64 o 
   3  11   7      284.49      262.64     26.90 o 
   4  11   7     5303.86     5037.00    141.26 o 
   5  11   7      244.56      243.02     26.49 o 
   6  11   7      873.86      873.06     45.09 o 
   7  11   7      716.60      723.39     54.34 o 
   8  11   7      232.70      253.45     43.81 o 
   9  11   7      546.29      539.23     51.84 o 
  10  11   7      731.11      659.42     58.39 o 
  11  11   7     1425.11     1504.71     85.17 o 
  -2  12   7      119.68      183.28     53.96 o 
  -1  12   7      558.83      627.89    113.43 o 
   0  12   7      372.97      353.10     79.88 o 
   1  12   7     3565.79     3871.40    160.64 o 
   2  12   7      369.86      376.80     39.73 o 
   3  12   7     3783.02     3678.78    151.45 o 
   4  12   7        0.58      -26.63     17.81 o 
   5  12   7       17.33      -19.17     20.29 o 
   6  12   7        0.63       42.25     31.55 o 
   7  12   7     1009.80      935.13     60.78 o 
   8  12   7     2292.60     2153.43    134.28 o 
   9  12   7     2978.48     2799.09    121.08 o 
  10  12   7      298.71      255.91     42.13 o 
   1  13   7     3835.68     4168.17    225.86 o 
   2  13   7      780.10      883.04     57.10 o 
   3  13   7       79.98       51.00     45.32 o 
   4  13   7      210.85      251.74     36.50 o 
   5  13   7       40.21       53.55     26.83 o 
   6  13   7     1310.57     1319.22    127.87 o 
   7  13   7      284.37      306.87     41.19 o 
   8  13   7     2159.64     2158.54    102.67 o 
   9  13   7       12.81       43.03     28.65 o 
   3  14   7      110.49       86.34     30.71 o 
   4  14   7     1920.43     1850.68     90.79 o 
   5  14   7     1234.54     1320.29    123.30 o 
   6  14   7     1194.71     1399.04     79.44 o 
   7  14   7      296.18      245.81     39.92 o 
   8  14   7      298.59      204.34     40.36 o 
  -6 -13   8        1.51      -14.48     24.51 o 
  -5 -13   8     1170.76     1140.88     74.28 o 
  -4 -13   8        7.17       28.18     28.33 o 
  -3 -13   8      142.08      125.80     33.21 o 
  -2 -13   8     1473.61     1491.29     83.27 o 
  -1 -13   8        1.36       45.23     28.55 o 
   0 -13   8      612.18      600.77     76.92 o 
  -8 -12   8      681.31      845.94     72.69 o 
  -7 -12   8     1722.80     1822.15     94.77 o 
  -6 -12   8      253.30      227.37     45.76 o 
  -5 -12   8      193.25      295.71     41.97 o 
  -4 -12   8      889.62      889.82     64.94 o 
  -3 -12   8       17.09       27.06     24.87 o 
  -2 -12   8       29.60       26.01     25.22 o 
  -1 -12   8       28.06       11.01     24.96 o 
   0 -12   8     2253.55     2250.58    140.02 o 
   1 -12   8      175.86      173.62     37.97 o 
   2 -12   8      637.52      790.85    101.78 o 
  -9 -11   8       95.09       83.48     36.63 o 
  -8 -11   8      853.73      864.16     53.67 o 
  -7 -11   8     3126.41     3210.39    133.33 o 
  -6 -11   8      639.26      572.71     54.08 o 
  -5 -11   8     4363.39     4533.51    168.35 o 
  -4 -11   8      224.45      152.29     32.89 o 
  -3 -11   8     1040.07      897.86     59.36 o 
  -2 -11   8      165.61      103.61     39.13 o 
  -1 -11   8     2330.76     2244.73    100.67 o 
   0 -11   8       24.44       34.90     27.07 o 
   1 -11   8     1511.43     1637.03     96.15 o 
   2 -11   8      130.30      127.99     32.60 o 
   3 -11   8     1557.02     1528.85    125.64 o 
 -10 -10   8       15.89        5.57     21.47 o 
  -9 -10   8      685.88      716.48     82.74 o 
  -8 -10   8      118.33      126.62     25.59 o 
  -7 -10   8     2861.02     2940.36     98.37 o 
  -6 -10   8     1612.00     1771.42     69.05 o 
  -5 -10   8       17.76       23.13     21.75 o 
  -4 -10   8       31.35       29.97     22.55 o 
  -3 -10   8     1127.06     1063.53     63.44 o 
  -2 -10   8     3539.08     3454.26    132.56 o 
  -1 -10   8      899.11      850.22     55.63 o 
   0 -10   8       35.53       73.78     25.62 o 
   1 -10   8       39.98       24.47     26.87 o 
   2 -10   8     1210.82     1283.84     69.78 o 
   3 -10   8      509.52      533.88     76.81 o 
   4 -10   8     1601.55     1552.27    124.86 o 
   5 -10   8      128.68      206.02     61.31 o 
 -10  -9   8     1969.88     2117.12     83.20 o 
  -9  -9   8      782.55      810.40     50.91 o 
  -8  -9   8     1917.23     1984.19     76.26 o 
  -7  -9   8      612.90      554.22     40.42 o 
  -6  -9   8      179.92      207.07     25.41 o 
  -5  -9   8        8.06        8.11     13.64 o 
  -4  -9   8     7535.29     7621.90    200.46 o 
  -3  -9   8       14.29        2.38     18.45 o 
  -2  -9   8     6087.38     5910.62    199.45 o 
  -1  -9   8      103.13      104.53     24.63 o 
   0  -9   8      574.76      580.20     48.02 o 
   1  -9   8      395.31      404.07     54.24 o 
   2  -9   8     2329.20     2143.04     93.45 o 
   3  -9   8      688.45      612.85     50.63 o 
   4  -9   8      740.19      791.85     92.42 o 
   5  -9   8      186.56       54.85     45.93 o 
   6  -9   8      260.28      100.89     53.18 o 
 -10  -8   8     3775.52     3813.89    156.93 o 
  -9  -8   8     1381.17     1583.57     67.37 o 
  -8  -8   8      108.25       85.17     21.84 o 
  -7  -8   8      258.92      228.21     26.57 o 
  -6  -8   8     1940.45     1946.49     69.17 o 
  -5  -8   8     7088.96     7040.16    186.30 o 
  -4  -8   8      604.24      597.68     34.52 o 
  -3  -8   8      202.36      223.43     22.62 o 
  -2  -8   8      175.43      243.47     30.45 o 
  -1  -8   8     2748.73     2570.87    137.79 o 
   0  -8   8        8.22      -17.03     17.56 o 
   1  -8   8    13188.68    13093.57    398.62 o 
   2  -8   8       79.07       43.69     23.61 o 
   3  -8   8      373.51      321.35     78.48 o 
   4  -8   8      422.97      318.61     62.21 o 
   5  -8   8     2520.94     2283.36    153.40 o 
   6  -8   8      644.07      700.66     92.19 o 
   7  -8   8      368.63      452.39     81.49 o 
 -11  -7   8     1669.53     1690.61    172.24 o 
 -10  -7   8      263.06      244.22     40.62 o 
  -9  -7   8     2718.36     2861.04     96.64 o 
  -8  -7   8      253.90      211.05     27.23 o 
  -7  -7   8     5623.38     6085.08    226.60 o 
  -6  -7   8      195.11      174.68     22.77 o 
  -5  -7   8     1798.46     1680.90     60.44 o 
  -4  -7   8     1934.64     1903.29     80.70 o 
  -3  -7   8     1671.52     1634.82     55.80 o 
  -2  -7   8     5228.53     5121.03    135.46 o 
  -1  -7   8     3311.71     3148.62    123.62 o 
   0  -7   8      555.22      640.73     43.22 o 
   1  -7   8     1368.25     1350.67     64.76 o 
   2  -7   8      888.11      928.43     52.36 o 
   3  -7   8       74.60      102.48     24.67 o 
   4  -7   8     5342.21     5062.36    258.64 o 
   5  -7   8      370.12      338.68     64.32 o 
   6  -7   8     1539.16     1694.18    127.53 o 
   7  -7   8       57.40      107.58     48.83 o 
 -11  -6   8      589.86      552.47     58.40 o 
 -10  -6   8       21.54        4.89     23.77 o 
  -9  -6   8      270.59      269.96     55.02 o 
  -8  -6   8     2727.49     2737.54    107.13 o 
  -7  -6   8      690.29      664.33     69.11 o 
  -6  -6   8    17377.29    18435.54    528.79 o 
  -5  -6   8       28.29       41.45     14.84 o 
  -4  -6   8    10145.89     9586.83    412.15 o 
  -3  -6   8      451.80      484.78     27.99 o 
  -2  -6   8    18658.95    19021.67    452.56 o 
  -1  -6   8       64.96       70.95     13.73 o 
   0  -6   8      173.83      198.57     14.96 o 
   1  -6   8      328.31      366.31     33.80 o 
   2  -6   8     1156.56     1161.89     56.63 o 
   3  -6   8     1368.93     1272.73     85.34 o 
   5  -6   8      713.71      758.14     47.52 o 
   6  -6   8       19.19       17.73     38.80 o 
   7  -6   8      105.89       93.87     47.49 o 
   8  -6   8      329.02      306.13     70.23 o 
 -11  -5   8       14.15       51.98     28.93 o 
 -10  -5   8     2084.15     2071.11    103.31 o 
  -9  -5   8     1550.17     1538.87    123.58 o 
  -8  -5   8     2066.41     2221.84     87.58 o 
  -7  -5   8     1563.02     1590.01     84.31 o 
  -6  -5   8       87.35       85.14     17.18 o 
  -5  -5   8     1848.57     1875.38    101.57 o 
  -4  -5   8     4888.48     4920.11    130.83 o 
  -3  -5   8     7449.93     6884.05    364.60 o 
  -2  -5   8      728.28      799.04     31.94 o 
  -1  -5   8      257.68      250.61     16.90 o 
   0  -5   8      514.40      578.56     35.83 o 
   1  -5   8    20003.84    20490.72    596.19 o 
   2  -5   8      531.20      577.46     52.40 o 
   3  -5   8     5280.54     5368.70    173.72 o 
   4  -5   8       28.00       36.88     18.93 o 
   5  -5   8        0.35       -2.66     16.13 o 
   6  -5   8        3.56        9.59     33.11 o 
   7  -5   8     3387.34     3198.29    190.41 o 
   8  -5   8     2157.11     1969.76    144.37 o 
   9  -5   8      272.18      121.18     56.30 o 
 -11  -4   8     3839.62     3818.03    161.44 o 
 -10  -4   8      631.41      778.43     71.24 o 
  -9  -4   8    11147.81    11097.93    418.11 o 
  -8  -4   8      390.93      340.29     40.68 o 
  -7  -4   8      960.20      947.27     42.70 o 
  -6  -4   8      806.21      753.40     36.18 o 
  -5  -4   8     4551.55     4434.33    120.55 o 
  -4  -4   8     1143.53     1119.52     41.27 o 
  -3  -4   8     6483.54     7198.04    216.84 o 
  -2  -4   8       37.95       81.41     11.36 o 
  -1  -4   8     1404.62     1543.38     46.72 o 
   0  -4   8     3793.58     3786.04     96.96 o 
   1  -4   8     6370.67     6740.74    327.25 o 
   2  -4   8     4886.42     5259.12    167.16 o 
   3  -4   8     1908.28     1786.87     52.55 o 
   4  -4   8     1409.79     1284.75     57.31 o 
   5  -4   8      210.10      158.52     25.01 o 
   6  -4   8     3138.59     3103.75    112.38 o 
   7  -4   8      461.09      410.25     66.55 o 
   8  -4   8      151.46      113.60     47.60 o 
   9  -4   8      322.91      368.00     70.01 o 
 -11  -3   8     1772.91     1740.85     97.87 o 
 -10  -3   8      838.45      873.34     63.23 o 
  -9  -3   8        1.11      -27.72     18.48 o 
  -8  -3   8      341.58      344.12     59.70 o 
  -7  -3   8     1786.87     1867.79     63.98 o 
  -6  -3   8    19058.69    19250.87    462.09 o 
  -5  -3   8      343.24      375.81     25.32 o 
  -4  -3   8      276.87      399.28     80.92 o 
  -3  -3   8      488.15      389.03     21.39 o 
  -2  -3   8     4460.48     3851.87    328.26 o 
  -1  -3   8      527.98      473.30     20.62 o 
   0  -3   8    12403.29    13410.54    317.60 o 
   1  -3   8     6112.54     6517.84    198.75 o 
   2  -3   8     1438.88     1022.84     45.14 o 
   3  -3   8     1704.36     1581.15     48.22 o 
   4  -3   8     7529.59     7393.94    183.05 o 
   5  -3   8     2240.97     2140.89     80.54 o 
   6  -3   8     3918.74     3882.63    107.67 o 
   7  -3   8     1278.94     1244.35     97.99 o 
   8  -3   8      142.20      163.10     50.61 o 
   9  -3   8       27.54       45.04     44.48 o 
  10  -3   8      720.46      533.55     82.38 o 
 -11  -2   8        3.52       -9.40     24.62 o 
 -10  -2   8       49.82       28.47     26.09 o 
  -9  -2   8      657.98      550.01     57.02 o 
  -8  -2   8     3674.63     3775.16    156.19 o 
  -7  -2   8       12.14      -14.94     15.45 o 
  -6  -2   8     4404.32     4597.96    188.46 o 
  -5  -2   8        0.64       -9.03      8.96 o 
  -4  -2   8    14066.54    14343.30    414.62 o 
  -3  -2   8    15016.15    15561.51    369.99 o 
  -2  -2   8      435.73      525.61     22.71 o 
  -1  -2   8     3875.48     3387.97    119.89 o 
   0  -2   8       42.63      110.76      9.54 o 
   1  -2   8     1023.24     1031.75     30.53 o 
   2  -2   8     1755.71     1603.08     63.57 o 
   3  -2   8     5677.42     5226.98    130.20 o 
   4  -2   8      159.53      173.49     15.67 o 
   5  -2   8     3727.04     3504.86     94.80 o 
   6  -2   8      124.19      142.92     30.90 o 
   7  -2   8      257.04      243.38     28.64 o 
   8  -2   8     3446.23     3591.47    133.99 o 
   9  -2   8     3989.99     3806.97    214.71 o 
  10  -2   8       55.07       32.78     43.14 o 
 -10  -1   8      541.55      460.36     51.99 o 
  -9  -1   8     8356.87     8503.68    288.24 o 
  -8  -1   8      343.70      267.05     35.69 o 
  -7  -1   8     4831.02     4793.60    170.55 o 
  -6  -1   8     1408.65     1311.25     63.73 o 
  -5  -1   8      233.63      196.59     16.91 o 
  -4  -1   8     1591.70     1761.08     84.64 o 
  -3  -1   8    42779.86    48054.46   1394.64 o 
  -2  -1   8     7925.07     7992.16    194.16 o 
  -1  -1   8     1309.66     1350.55     46.10 o 
   0  -1   8    10699.33    10805.08    255.77 o 
   1  -1   8    15769.82    17189.58    492.27 o 
   2  -1   8     4935.33     4848.22    119.31 o 
   3  -1   8     7435.91     7311.45    177.56 o 
   4  -1   8     4455.65     4442.47    113.33 o 
   5  -1   8     2375.06     2242.21     65.11 o 
   6  -1   8        2.99       -7.62      5.08 o 
   7  -1   8     1520.95     1443.04     51.28 o 
   8  -1   8      434.65      449.84     40.45 o 
   9  -1   8     1814.16     1713.18    102.45 o 
  10  -1   8      607.72      562.42     77.48 o 
  11  -1   8      176.84      211.15     57.52 o 
 -10   0   8     1962.92     1993.50    102.28 o 
  -9   0   8      644.35      685.27     59.44 o 
  -8   0   8      635.34      542.01     48.71 o 
  -7   0   8        8.09      -16.54     15.29 o 
  -6   0   8     1576.39     1475.74     69.82 o 
  -5   0   8      730.54      759.96     30.20 o 
  -4   0   8     3274.50     3297.11    118.18 o 
  -3   0   8        5.93       25.62      8.07 o 
  -2   0   8     1967.85     2090.63     57.78 o 
   0   0   8    51785.46    49291.55   2132.88 o 
   1   0   8    24529.76    23023.43    535.70 o 
   2   0   8    16713.07    16251.41    380.91 o 
   3   0   8     1688.51     1474.28     43.04 o 
   4   0   8      101.18      121.39     12.41 o 
   5   0   8     1281.19     1410.82     45.50 o 
   6   0   8     1292.99     1168.66     41.97 o 
   8   0   8     1110.37     1130.34     65.58 o 
   9   0   8      932.11      984.71    104.18 o 
  10   0   8      646.41      592.51     79.37 o 
  11   0   8     2079.24     1893.17    137.68 o 
 -10   1   8     1709.11     1727.58     95.14 o 
  -9   1   8      760.02      745.39     63.29 o 
  -8   1   8      155.63      207.95     33.38 o 
  -7   1   8       15.20       21.50     21.05 o 
  -6   1   8     8074.49     8189.48    265.93 o 
  -5   1   8     1542.04     1569.22     69.70 o 
  -4   1   8       78.42       99.62     10.46 o 
  -3   1   8      142.74       89.40     10.17 o 
  -2   1   8       10.78       24.89      8.03 o 
  -1   1   8    11038.59     9967.09    393.53 o 
   0   1   8    16323.49    16598.20    419.73 o 
   1   1   8     2688.80     3056.64     76.68 o 
   2   1   8      229.83      154.30     12.51 o 
   3   1   8    14456.65    13937.34    328.50 o 
   4   1   8     1660.79     1515.10     45.52 o 
   5   1   8     8008.07     8375.91    205.34 o 
   6   1   8        1.39        5.12     12.14 o 
   7   1   8     2210.42     2311.86     70.72 o 
   8   1   8      226.60      176.77     27.90 o 
   9   1   8       13.76       14.48     20.00 o 
  10   1   8       51.81       21.53     25.17 o 
  11   1   8      639.74      623.91     55.60 o 
 -10   2   8      161.17      187.74     38.62 o 
  -9   2   8     1859.20     1806.64     95.07 o 
  -8   2   8     1248.77     1257.91     84.45 o 
  -7   2   8     7252.56     6896.90    235.19 o 
  -6   2   8     3990.35     3879.36    143.46 o 
  -5   2   8     4358.70     4427.95    154.51 o 
  -4   2   8      567.80      523.13     35.96 o 
  -3   2   8    13946.13    13863.50    328.86 o 
  -2   2   8     1869.05     1770.02     50.16 o 
  -1   2   8     9622.03     9475.45    226.48 o 
   0   2   8     2812.63     2580.20     68.25 o 
   1   2   8        0.83       20.25     10.87 o 
   2   2   8     4807.63     4165.63    127.28 o 
   3   2   8     6476.83     6421.58    156.36 o 
   4   2   8    17525.04    18005.99    423.93 o 
   5   2   8     5492.47     5247.71    133.56 o 
   6   2   8     1122.37     1157.23     41.44 o 
   7   2   8       33.98       14.36     12.33 o 
   8   2   8        6.63        5.16     13.32 o 
   9   2   8        0.72      -15.95     13.69 o 
  10   2   8     4469.83     4335.61    161.34 o 
  11   2   8       13.07      -29.46     23.29 o 
  12   2   8      100.58       58.16     33.14 o 
  -9   3   8     1726.48     1690.57     92.15 o 
  -8   3   8     2152.43     2110.08    100.94 o 
  -7   3   8      832.01      836.36     56.64 o 
  -6   3   8        7.87       -5.65     25.70 o 
  -5   3   8      430.51      455.30     49.22 o 
  -4   3   8     3724.02     3752.57    132.62 o 
  -3   3   8     3875.05     4255.20    109.21 o 
  -2   3   8     5204.20     4902.35    122.96 o 
  -1   3   8     4446.29     4491.51    112.56 o 
   0   3   8     5415.52     5823.39    183.44 o 
   1   3   8     4412.30     4210.56    128.99 o 
   2   3   8     9990.65     9083.32    265.00 o 
   3   3   8     2044.72     2126.17     57.69 o 
   4   3   8     3611.51     4015.36    103.10 o 
   5   3   8       17.48       58.35     11.10 o 
   6   3   8        1.20        2.84      9.21 o 
   7   3   8     3283.29     3116.65     89.57 o 
   8   3   8     3716.94     3703.17    105.90 o 
   9   3   8     7641.03     7271.34    190.99 o 
  10   3   8       69.66       23.99     28.46 o 
  11   3   8      227.93      193.88     37.74 o 
  12   3   8       76.24      126.10     36.09 o 
  -9   4   8       76.75       88.36     32.97 o 
  -8   4   8      802.16      695.25     60.25 o 
  -7   4   8        5.71      -19.54     18.99 o 
  -6   4   8      140.05      166.85     48.77 o 
  -5   4   8      174.09      227.71     30.92 o 
  -4   4   8     5150.01     4506.48    155.72 o 
  -3   4   8     2758.36     2455.97     92.97 o 
  -2   4   8     4664.86     4854.39    123.09 o 
  -1   4   8     1088.19      907.39     31.10 o 
   0   4   8    10018.53     9891.67    286.50 o 
   1   4   8     1135.81      916.26     60.41 o 
   2   4   8       55.71       53.11     15.50 o 
   3   4   8      460.04      467.90     19.74 o 
   4   4   8     1984.25     1963.68     57.02 o 
   5   4   8        4.87       18.28      9.46 o 
   6   4   8      349.90      268.98     20.76 o 
   7   4   8    12482.81    12319.22    301.22 o 
   8   4   8     1436.76     1336.51     51.53 o 
   9   4   8       59.14       79.05     18.83 o 
  10   4   8       17.88      -23.80     15.87 o 
  11   4   8      376.74      355.28     45.12 o 
  12   4   8      669.36      604.28     58.65 o 
  -8   5   8      725.53      622.32     58.54 o 
  -7   5   8     2338.96     2172.80    101.65 o 
  -6   5   8     1283.78     1310.36     71.22 o 
  -5   5   8     4227.94     4627.57    375.47 o 
  -4   5   8       80.38      100.19     48.16 o 
  -3   5   8        0.87      -10.59     23.08 o 
  -2   5   8       96.89       62.55     20.07 o 
   0   5   8     1993.19     1776.17     61.66 o 
   1   5   8    14867.54    14225.70    444.13 o 
   2   5   8      771.82      831.17     37.45 o 
   3   5   8      747.77      713.00     27.01 o 
   4   5   8    19312.27    18899.42    447.32 o 
   5   5   8     3033.66     3150.07     87.16 o 
   6   5   8     1881.81     1801.50     57.73 o 
   7   5   8      601.54      517.53     31.51 o 
   8   5   8     7179.11     6949.34    227.64 o 
   9   5   8       19.13       -9.21     12.50 o 
  10   5   8     2467.19     2422.01     81.68 o 
  11   5   8     1481.17     1376.35     59.62 o 
  12   5   8     2661.51     2567.10    118.54 o 
  -8   6   8      324.78      372.37    109.36 o 
  -7   6   8     1732.90     1611.56     91.25 o 
  -6   6   8     2783.47     2685.74    147.55 o 
  -5   6   8        1.95       -0.36     20.26 o 
  -4   6   8     1876.13     1730.04     79.34 o 
  -3   6   8      651.23      662.46     44.29 o 
  -2   6   8     3037.27     3276.84    118.53 o 
  -1   6   8      119.69      157.86     32.78 o 
   0   6   8     3736.75     3683.97    116.93 o 
   1   6   8     1358.40     1208.78     41.30 o 
   2   6   8     6688.76     6293.87    157.69 o 
   3   6   8     2791.10     2819.89    112.43 o 
   4   6   8     8320.92     7843.73    225.85 o 
   5   6   8     3662.46     3563.31     98.35 o 
   6   6   8      758.86      746.51     33.65 o 
   7   6   8      708.81      622.43     49.84 o 
   8   6   8      804.41      845.99     39.66 o 
   9   6   8     1802.11     1791.05     79.99 o 
  10   6   8     1762.89     1601.41     63.27 o 
  11   6   8     1630.24     1623.83     65.89 o 
  12   6   8      140.35       99.66     34.37 o 
  -7   7   8      190.83      218.39     40.58 o 
  -6   7   8      434.77      562.94     66.94 o 
  -5   7   8      722.62      727.12     58.76 o 
  -4   7   8      711.68      704.17     96.93 o 
  -3   7   8     1072.92     1237.81     63.30 o 
  -2   7   8     2979.77     2956.96    112.39 o 
  -1   7   8     1249.12     1233.54     43.97 o 
   0   7   8     1674.78     1534.57    103.57 o 
   1   7   8     1218.34     1102.92     40.55 o 
   2   7   8     1714.77     1823.77     70.99 o 
   3   7   8    17439.30    16964.83    405.35 o 
   4   7   8     7438.03     7432.23    187.21 o 
   5   7   8     2245.63     2422.85     72.99 o 
   6   7   8     1522.09     1468.27     52.66 o 
   7   7   8     2840.24     2791.27     85.48 o 
   8   7   8       27.89       43.59     16.31 o 
   9   7   8       28.44       16.80     15.66 o 
  10   7   8      343.36      338.65     32.08 o 
  11   7   8       38.86       19.16     18.76 o 
  12   7   8        0.66      -26.04     22.09 o 
  -6   8   8      736.34      750.07     64.48 o 
  -5   8   8     2699.83     2764.82    197.54 o 
  -4   8   8     1166.73     1039.01     65.11 o 
  -3   8   8     1431.67     1473.01     73.53 o 
  -2   8   8      603.69      797.37     96.38 o 
  -1   8   8     3379.34     3573.88    100.61 o 
   0   8   8       96.93      108.39     24.02 o 
   1   8   8     7765.16     7574.56    191.59 o 
   2   8   8     2980.41     2809.03    100.44 o 
   3   8   8      543.67      585.80     86.29 o 
   4   8   8      418.38      347.82     32.09 o 
   5   8   8       71.41       63.30     16.97 o 
   6   8   8     5506.87     5584.43    150.06 o 
   7   8   8     1161.22     1166.27     48.19 o 
   8   8   8    16314.06    16140.99    396.62 o 
   9   8   8      263.40      277.50     57.39 o 
  10   8   8       96.76       97.63     22.12 o 
  11   8   8      141.26      138.45     25.30 o 
  12   8   8     2310.90     2211.33    103.24 o 
  -5   9   8      214.31      235.00     54.51 o 
  -4   9   8      172.02      124.12     30.86 o 
  -3   9   8      206.97      253.25     36.78 o 
  -2   9   8       33.38       40.56     22.53 o 
  -1   9   8      142.76      130.08     26.54 o 
   0   9   8     3306.13     3085.55     90.46 o 
   1   9   8     1195.20     1446.93     81.69 o 
   2   9   8      837.20      921.17     78.48 o 
   3   9   8       34.53       42.05     14.92 o 
   4   9   8     5527.98     4962.38    136.40 o 
   5   9   8     2296.05     2228.93     73.05 o 
   6   9   8     1217.76     1222.40     48.82 o 
   7   9   8        2.45      108.51     20.04 o 
   8   9   8     3047.08     3205.97     99.99 o 
   9   9   8      148.09      187.97     27.67 o 
  10   9   8      968.02      990.96     50.87 o 
  11   9   8     1031.96     1054.14     67.82 o 
  12   9   8      218.10      245.54     40.17 o 
  -4  10   8       47.72      137.23     32.60 o 
  -3  10   8      616.41      666.00     56.75 o 
  -2  10   8     2700.64     2894.90    119.21 o 
  -1  10   8      756.80      871.80     55.70 o 
   0  10   8     2257.81     2245.67     94.97 o 
   2  10   8      788.84      733.81    120.90 o 
   3  10   8     4266.05     3956.42    113.34 o 
   4  10   8      750.18      778.34     67.08 o 
   5  10   8     2015.12     1983.12     68.60 o 
   6  10   8      617.75      582.71     35.41 o 
   7  10   8       29.92       75.48     25.86 o 
   8  10   8       83.20       69.74     65.89 o 
   9  10   8      981.16      912.03     79.65 o 
  10  10   8      120.59       70.53     43.37 o 
  11  10   8     3766.72     3946.08    154.30 o 
  -3  11   8     1107.15     1076.11     70.04 o 
  -2  11   8      732.31      813.55     59.79 o 
  -1  11   8      284.22      358.90     47.10 o 
   0  11   8      190.16      171.38     32.59 o 
   1  11   8      605.70      568.11     41.92 o 
   2  11   8     1437.26     1497.98     70.49 o 
   3  11   8     6656.20     6251.45    205.66 o 
   4  11   8      269.33      260.97     34.24 o 
   5  11   8      577.49      451.47     43.85 o 
   6  11   8       65.66      105.43     26.83 o 
   7  11   8      870.91      844.92     58.50 o 
   8  11   8     6172.85     5531.66    194.24 o 
   9  11   8        5.14      -26.96     17.97 o 
  10  11   8      280.86      258.15     40.46 o 
  11  11   8        0.08       16.75     24.31 o 
  -1  12   8       44.58       47.94     41.25 o 
   0  12   8      298.97      392.97     65.89 o 
   1  12   8      707.96      806.12     80.82 o 
   2  12   8     1525.70     1540.50     93.53 o 
   3  12   8      258.46      183.69     32.12 o 
   4  12   8      762.38      630.89     51.72 o 
   5  12   8        4.86       -4.32     21.03 o 
   6  12   8     2284.37     2373.12    102.99 o 
   7  12   8     1322.64     1350.93     74.35 o 
   8  12   8     1231.68     1160.56     75.36 o 
   9  12   8        3.05       56.26     61.37 o 
  10  12   8        0.19       -1.09     23.20 o 
   1  13   8     2121.18     2381.46    153.51 o 
   2  13   8       12.74      -22.18     23.97 o 
   3  13   8       17.71       22.88     20.71 o 
   4  13   8      165.24      116.68     29.69 o 
   5  13   8     2701.91     2864.69    118.24 o 
   6  13   8      374.52      335.62     61.26 o 
   7  13   8     2258.97     2175.40    100.97 o 
   8  13   8       21.84       10.45     25.10 o 
   9  13   8      543.12      592.22     59.00 o 
   2  14   8       15.55       88.52     42.70 o 
   3  14   8     2629.12     2577.33    111.50 o 
   4  14   8      405.05      501.80     54.29 o 
   5  14   8      570.06      550.08     84.39 o 
   6  14   8     1077.09     1117.06     77.76 o 
   7  14   8      304.69      314.66     44.27 o 
  -6 -13   9      737.02      781.05     68.50 o 
  -5 -13   9       37.39       26.20     27.74 o 
  -4 -13   9     1534.95     1655.90    103.90 o 
  -3 -13   9       53.98       22.83     25.97 o 
  -2 -13   9       19.94       27.15     28.32 o 
  -1 -13   9      952.35     1036.93     70.05 o 
  -8 -12   9      964.03     1084.79     73.46 o 
  -7 -12   9     4015.76     4141.52    164.44 o 
  -6 -12   9      108.10      100.54     58.86 o 
  -5 -12   9      697.64      776.25     64.60 o 
  -4 -12   9       12.44       21.73     24.83 o 
  -3 -12   9     1772.30     1570.04     84.18 o 
  -2 -12   9        0.11       -9.00     21.87 o 
  -1 -12   9      773.69      707.96     89.02 o 
   0 -12   9      574.26      714.48     82.27 o 
   1 -12   9     1187.44     1254.97     76.52 o 
  -9 -11   9       24.21       10.73     22.47 o 
  -8 -11   9      817.68      738.96     63.02 o 
  -7 -11   9     3450.30     3442.17    140.39 o 
  -6 -11   9     2427.20     2439.55    109.46 o 
  -5 -11   9      890.37      891.89     63.88 o 
  -4 -11   9      661.17      651.14     56.20 o 
  -3 -11   9       38.59       32.81     24.82 o 
  -2 -11   9     1677.36     1757.31    110.53 o 
  -1 -11   9      245.70      156.95     34.19 o 
   0 -11   9        2.48      -29.88     28.76 o 
   1 -11   9      309.19      275.55     39.97 o 
   2 -11   9      808.86      819.03     61.36 o 
   3 -11   9       91.03       97.99     50.84 o 
  -9 -10   9        1.91      -26.26     17.51 o 
  -8 -10   9     1718.81     1819.30     94.16 o 
  -7 -10   9       40.81       34.08     20.54 o 
  -6 -10   9      107.61       94.33     32.40 o 
  -5 -10   9        0.42        8.53     35.01 o 
  -4 -10   9     9208.67     8925.96    304.79 o 
  -3 -10   9     1332.18     1334.97     71.78 o 
  -2 -10   9     1013.75      976.44     60.13 o 
  -1 -10   9        0.44       10.49     19.67 o 
   0 -10   9      169.31      126.45     29.09 o 
   1 -10   9     1515.53     1468.65     76.25 o 
   2 -10   9      232.59      215.01     36.06 o 
   3 -10   9     1476.30     1409.90    115.16 o 
   4 -10   9      462.00      448.27     76.25 o 
 -10  -9   9      270.26      285.25     35.12 o 
  -9  -9   9     1300.65     1336.74     62.68 o 
  -8  -9   9        0.09        4.27     18.26 o 
  -7  -9   9      923.57      949.53     48.87 o 
  -6  -9   9      566.86      494.62     37.15 o 
  -5  -9   9     2598.71     2284.70    143.03 o 
  -4  -9   9      514.71      413.73     41.76 o 
  -3  -9   9      518.13      525.96     69.40 o 
  -2  -9   9      585.98      586.45     58.58 o 
  -1  -9   9     2989.49     3007.15    117.90 o 
   0  -9   9     3547.35     3404.72    129.60 o 
   1  -9   9     3046.99     2953.82    116.85 o 
   2  -9   9      212.10      233.50     34.63 o 
   3  -9   9      520.27      437.11     43.55 o 
   4  -9   9       17.96       -2.12     39.02 o 
   5  -9   9       56.06       77.37     46.82 o 
   6  -9   9      515.55      612.81     91.41 o 
 -10  -8   9      534.12      488.22     57.19 o 
  -9  -8   9     1682.77     1797.19     73.06 o 
  -8  -8   9       67.88       48.16     20.33 o 
  -7  -8   9     3437.67     3579.07    110.67 o 
  -6  -8   9     1321.33     1343.04     55.29 o 
  -5  -8   9       80.11       55.74     17.71 o 
  -4  -8   9      151.49      151.08     21.12 o 
  -3  -8   9       11.12       -6.47     13.04 o 
  -2  -8   9     4340.69     4071.85    144.96 o 
  -1  -8   9      777.42      923.66     54.25 o 
   0  -8   9     4750.67     4758.89    165.55 o 
   1  -8   9     1380.25     1384.47     70.13 o 
   2  -8   9        0.45       -0.05     19.81 o 
   3  -8   9      621.59      667.12     50.35 o 
   4  -8   9      420.80      334.41     53.29 o 
   5  -8   9      287.65      287.06     63.32 o 
   6  -8   9      643.22      692.97     89.97 o 
 -10  -7   9        3.71       -7.37     22.70 o 
  -9  -7   9      726.18      740.53     47.02 o 
  -8  -7   9     4924.41     5108.12    148.23 o 
  -7  -7   9       91.46       79.34     19.64 o 
  -6  -7   9      136.85      100.41     19.11 o 
  -5  -7   9     2405.70     2396.12     77.71 o 
  -4  -7   9     4311.04     4048.00    196.21 o 
  -3  -7   9      250.89      208.66     21.05 o 
  -2  -7   9     2897.06     2886.04     84.58 o 
  -1  -7   9     1032.63     1142.17     58.28 o 
   0  -7   9     1360.37     1415.13     67.95 o 
   1  -7   9       42.86       81.08     23.31 o 
   2  -7   9       32.38       40.79     20.86 o 
   3  -7   9     9516.87     9366.03    356.80 o 
   4  -7   9      783.23      765.84     51.40 o 
   5  -7   9     2900.58     2812.00    170.79 o 
   6  -7   9       87.44      129.10     51.28 o 
   7  -7   9        3.06      -11.71     40.80 o 
 -11  -6   9      114.34      157.67     47.83 o 
 -10  -6   9        3.25      -21.39     22.25 o 
  -9  -6   9     2726.37     2493.38    127.81 o 
  -8  -6   9      297.77      269.63     28.70 o 
  -7  -6   9      646.64      691.61     38.04 o 
  -6  -6   9      340.98      451.91     32.80 o 
  -5  -6   9     2393.02     2355.58     75.39 o 
  -4  -6   9     3741.02     3708.53    105.08 o 
  -3  -6   9     3339.40     2982.88     86.65 o 
  -2  -6   9     3020.56     2928.33     83.71 o 
  -1  -6   9      610.49      508.52     25.59 o 
   0  -6   9     1926.78     1934.20     79.01 o 
   1  -6   9     5906.76     5941.42    192.57 o 
   2  -6   9      108.26      142.73     24.70 o 
   3  -6   9     3709.04     3709.51    130.81 o 
   4  -6   9     2295.06     2356.13     93.57 o 
   5  -6   9     1173.44     1162.49     61.35 o 
   6  -6   9      214.75      178.82     52.28 o 
   7  -6   9     1231.83     1253.05    111.15 o 
   8  -6   9     3710.64     3653.13    221.07 o 
 -11  -5   9     4088.79     4297.34    176.89 o 
 -10  -5   9     1347.09     1332.57     79.45 o 
  -9  -5   9     2447.47     2510.49    113.45 o 
  -8  -5   9      112.36      101.53     20.70 o 
  -7  -5   9       21.73       13.08     15.05 o 
  -6  -5   9      353.47      301.11     26.30 o 
  -5  -5   9     1300.48     1201.48     46.83 o 
  -4  -5   9     6919.79     7230.10    185.05 o 
  -3  -5   9     5281.05     5180.35    168.43 o 
  -2  -5   9       11.41        4.35      9.10 o 
  -1  -5   9     1834.82     1923.16     57.54 o 
   0  -5   9    12573.81    12843.09    540.80 o 
   1  -5   9      940.00     1113.56     53.36 o 
   2  -5   9     1310.39     1326.19     59.91 o 
   3  -5   9     2368.98     2361.76     90.63 o 
   4  -5   9     2249.10     2263.34     88.97 o 
   5  -5   9      196.19       91.74     36.23 o 
   6  -5   9     2393.41     2410.56    149.94 o 
   7  -5   9      481.35      489.07     73.02 o 
   8  -5   9      973.85      820.72     98.10 o 
   9  -5   9        0.83       -1.67     45.60 o 
 -11  -4   9      416.78      376.35     50.78 o 
 -10  -4   9     1887.04     1925.98    116.44 o 
  -9  -4   9      196.02      224.94     36.73 o 
  -8  -4   9     1239.15     1244.08     70.19 o 
  -7  -4   9       52.44       26.39     14.78 o 
  -6  -4   9     3720.75     3966.87    250.87 o 
  -5  -4   9     1779.61     1833.51     60.98 o 
  -4  -4   9      265.22      245.76     21.24 o 
  -3  -4   9      392.91      278.76     32.57 o 
  -2  -4   9     3850.27     3529.24     94.88 o 
  -1  -4   9     4620.49     4362.19    149.53 o 
   0  -4   9     9810.09    10085.02    243.08 o 
   1  -4   9     5735.21     5676.42    179.45 o 
   2  -4   9       19.67       47.07     16.15 o 
   3  -4   9     5088.01     4966.40    160.47 o 
   4  -4   9      320.42      283.27     28.97 o 
   6  -4   9      436.84      438.16     38.44 o 
   7  -4   9     2128.92     2183.47    143.03 o 
   8  -4   9       12.87       -1.23     35.90 o 
   9  -4   9        2.33      -28.99     39.58 o 
 -11  -3   9      199.01      195.21     39.61 o 
 -10  -3   9      478.46      479.00     51.14 o 
  -9  -3   9       61.82       62.75     26.11 o 
  -8  -3   9     2509.14     2372.41    103.65 o 
  -7  -3   9     1180.13     1154.49     65.27 o 
  -6  -3   9       30.00       17.20     12.89 o 
  -5  -3   9      239.91      362.13     25.33 o 
  -4  -3   9     1149.84     1218.71     46.06 o 
  -3  -3   9     3071.27     3029.00     84.21 o 
  -2  -3   9      851.18      825.41     54.74 o 
  -1  -3   9    20109.96    19814.12    579.21 o 
   0  -3   9      417.51      413.66     31.33 o 
   1  -3   9       30.46       92.13     25.70 o 
   2  -3   9     4948.56     4881.92    154.69 o 
   3  -3   9     6661.01     6718.29    165.40 o 
   4  -3   9     2769.14     2683.39     75.08 o 
   5  -3   9     1853.21     1826.59     57.84 o 
   6  -3   9      140.80      112.30     23.16 o 
   7  -3   9      434.85      490.29     67.11 o 
   8  -3   9      886.40      734.33     86.84 o 
   9  -3   9     2141.30     2109.45    149.27 o 
  10  -3   9      959.30     1084.49    108.92 o 
 -10  -2   9      168.25      154.02     35.63 o 
  -9  -2   9     2707.84     2605.17    115.56 o 
  -8  -2   9      670.56      678.44     54.68 o 
  -7  -2   9     1421.15     1316.37     68.23 o 
  -6  -2   9      691.51      666.15     32.23 o 
  -5  -2   9      581.90      560.20     38.92 o 
  -4  -2   9     1349.83     1454.02     48.54 o 
  -3  -2   9    21255.49    22512.46    531.06 o 
  -1  -2   9       49.07       51.31     13.04 o 
   0  -2   9        2.23        2.98      6.15 o 
   1  -2   9      841.60      939.76     29.29 o 
   2  -2   9    10567.41    10528.35    250.81 o 
   3  -2   9        3.00       19.42      8.00 o 
   4  -2   9    26225.37    25912.88    607.80 o 
   5  -2   9     1098.17     1107.13     39.93 o 
   6  -2   9       95.47      106.11     28.71 o 
   7  -2   9     1066.16     1022.81     42.52 o 
   8  -2   9     3687.61     3883.00    211.37 o 
  10  -2   9     1170.87     1261.86    112.37 o 
 -10  -1   9     3130.60     3166.25    196.26 o 
  -9  -1   9      413.81      426.41     47.44 o 
  -8  -1   9      907.84      925.88     59.92 o 
  -7  -1   9       46.42       65.53     22.48 o 
  -6  -1   9      159.57      141.07     24.37 o 
  -5  -1   9       67.77       88.53     13.30 o 
  -4  -1   9     4644.04     4702.37    122.42 o 
  -3  -1   9       96.54      106.88     13.02 o 
  -2  -1   9      255.07      304.61     33.15 o 
  -1  -1   9     4212.61     4379.84    110.25 o 
   0  -1   9    20534.35    19048.34    445.74 o 
   1  -1   9    15409.93    14359.64    337.90 o 
   2  -1   9     4100.15     4643.56    115.33 o 
   3  -1   9     2233.28     2319.60     63.31 o 
   4  -1   9     2024.36     1963.76     56.95 o 
   5  -1   9      664.32      708.24     30.06 o 
   6  -1   9     1631.85     1686.41     54.89 o 
   7  -1   9     5190.98     4967.42    181.17 o 
   8  -1   9      109.96       71.30     16.62 o 
   9  -1   9      161.33      148.99     30.68 o 
  10  -1   9       14.67       82.94     42.03 o 
  11  -1   9     2270.86     2385.14    164.10 o 
 -10   0   9      796.72      893.73     70.19 o 
  -9   0   9     1160.26     1000.45     66.25 o 
  -8   0   9      265.91      231.76     34.01 o 
  -7   0   9      971.01      890.17     55.56 o 
  -6   0   9      244.78      215.48     29.92 o 
  -5   0   9     3126.80     3250.59     89.97 o 
  -4   0   9     3194.18     3373.49    100.23 o 
  -3   0   9     1693.32     1775.83     53.13 o 
  -2   0   9      847.74      848.06     29.74 o 
  -1   0   9    29949.18    28709.66    807.14 o 
   0   0   9     3882.73     3726.78     94.02 o 
   1   0   9     2626.75     2332.63     74.92 o 
   2   0   9      420.02      512.26     20.72 o 
   3   0   9     2661.51     3175.96     82.78 o 
   4   0   9     6214.17     5805.93    144.69 o 
   5   0   9     4438.11     4860.72    125.07 o 
   6   0   9     1170.43     1067.79     39.97 o 
   7   0   9     4294.92     4277.90    116.87 o 
   8   0   9      672.21      655.37     34.51 o 
   9   0   9      529.96      450.80     43.09 o 
  10   0   9     1848.55     1691.64     84.19 o 
  11   0   9      299.26      262.87     58.97 o 
 -10   1   9       65.69       59.02     31.57 o 
  -9   1   9     1726.75     1705.35    104.51 o 
  -8   1   9      341.48      312.18     40.68 o 
  -7   1   9     4027.31     3964.35    163.32 o 
  -6   1   9     5613.21     5662.14    307.02 o 
  -5   1   9     2396.87     2540.53     99.05 o 
  -4   1   9     1312.39     1264.25     41.05 o 
  -3   1   9     3273.36     3462.50     91.47 o 
  -2   1   9     4138.99     3900.33    100.10 o 
  -1   1   9    10862.04    10501.47    250.44 o 
   0   1   9     7996.36     7949.29    190.27 o 
   1   1   9     1331.94     1608.69     44.34 o 
   2   1   9    11012.01    11351.96    268.76 o 
   3   1   9      630.90      669.42     24.73 o 
   4   1   9    26173.73    26306.12    614.55 o 
   5   1   9     4780.30     5132.08    131.10 o 
   6   1   9     1938.68     1799.97     56.70 o 
   7   1   9       58.03       48.58     14.01 o 
   8   1   9      172.94      171.21     20.26 o 
   9   1   9       38.97       28.93     23.27 o 
  10   1   9     4564.94     4496.04    281.94 o 
  11   1   9      549.03      502.88     51.24 o 
  -9   2   9       55.54       -7.85     30.99 o 
  -8   2   9     3696.81     3357.03    200.78 o 
  -7   2   9        0.81      -21.82     21.07 o 
  -6   2   9      355.53      303.42     35.43 o 
  -5   2   9       20.26       15.40     17.34 o 
  -4   2   9     2886.61     2827.52    104.99 o 
  -3   2   9      476.14      442.91     35.71 o 
  -2   2   9      902.72      830.10     50.84 o 
  -1   2   9      282.30      230.23     14.01 o 
   0   2   9     1147.41     1292.48     37.58 o 
   1   2   9     3013.55     3419.31    106.87 o 
   2   2   9    14218.46    13928.90    398.69 o 
   3   2   9     6416.27     5873.41    143.99 o 
   4   2   9     1581.52     1729.39     50.61 o 
   5   2   9     1290.15     1395.64     44.91 o 
   6   2   9     1103.07     1377.87     46.56 o 
   7   2   9     9646.91     9855.88    244.22 o 
   8   2   9      383.82      334.89     26.19 o 
   9   2   9     2218.46     2077.40     70.38 o 
  10   2   9      478.65      420.12     56.91 o 
  11   2   9      156.25      140.88     33.63 o 
  12   2   9      284.62      276.29     44.78 o 
  -9   3   9     1747.18     1677.52    117.39 o 
  -8   3   9     1044.71      973.83    123.13 o 
  -7   3   9        2.06      -34.61     23.69 o 
  -6   3   9      272.82      289.68     36.76 o 
  -5   3   9     1825.84     1803.88    109.42 o 
  -4   3   9     5669.49     5297.22    177.64 o 
  -3   3   9     6633.83     6101.59    197.91 o 
  -2   3   9      701.79      724.69     64.13 o 
  -1   3   9      896.29      811.05     28.08 o 
   0   3   9      781.26      848.76     27.94 o 
   1   3   9     7980.66     8346.96    245.47 o 
   2   3   9     3568.38     3259.30    112.15 o 
   3   3   9    14523.13    14155.86    334.69 o 
   4   3   9      773.25      867.42     30.77 o 
   5   3   9     2460.18     2537.39     71.55 o 
   6   3   9     1567.73     1307.79     45.14 o 
   7   3   9     4193.59     4136.37    113.30 o 
   8   3   9       21.17       22.08     14.55 o 
   9   3   9       53.78       37.71     17.04 o 
  10   3   9       11.14      -30.18     31.91 o 
  11   3   9       93.00       76.97     29.98 o 
  12   3   9     1675.23     1463.29     84.86 o 
  -9   4   9       20.71       39.90     28.97 o 
  -8   4   9        2.71        0.40     38.35 o 
  -7   4   9     1535.29     1397.19     77.17 o 
  -6   4   9     1357.45     1286.27     69.89 o 
  -5   4   9     3972.27     4060.56    148.15 o 
  -4   4   9        4.52       12.85     16.62 o 
  -3   4   9        9.61       28.88     16.01 o 
  -2   4   9       19.08       48.15      9.35 o 
  -1   4   9    15078.96    14603.44    346.78 o 
   0   4   9     9288.03     9032.30    262.53 o 
   1   4   9     2295.06     2291.29     62.03 o 
   2   4   9     4396.04     3851.63    183.72 o 
   3   4   9        0.27        5.48      5.73 o 
   4   4   9     5980.83     6139.06    153.08 o 
   5   4   9        0.70        4.06      8.95 o 
   6   4   9     6742.87     6480.19    165.02 o 
   7   4   9        8.92        2.38     11.91 o 
   8   4   9     2728.13     2735.84     88.16 o 
   9   4   9      175.86      182.19     23.20 o 
  10   4   9     5752.47     5619.64    155.42 o 
  11   4   9       55.03       10.92     31.27 o 
  12   4   9     2200.95     2066.30    102.99 o 
  -8   5   9     1875.39     2062.97    102.74 o 
  -7   5   9       33.79       36.86     42.03 o 
  -6   5   9      588.80      645.72     52.59 o 
  -5   5   9      196.40      179.39     29.59 o 
  -4   5   9      160.24      131.93     24.48 o 
  -3   5   9      353.93      330.84     32.22 o 
  -2   5   9     2420.62     2300.31     66.10 o 
  -1   5   9        4.56       10.77      9.29 o 
   0   5   9    19593.26    19730.34    563.60 o 
   1   5   9     1088.08     1170.33     38.26 o 
   2   5   9     2233.67     2271.94     62.84 o 
   3   5   9     6377.10     6105.06    151.64 o 
   4   5   9     2020.95     2060.37     80.52 o 
   5   5   9     5162.24     4824.40    125.84 o 
   6   5   9      303.46      340.97     23.90 o 
   7   5   9      261.26      189.52     40.23 o 
   8   5   9       35.64       29.91     16.43 o 
   9   5   9     2677.09     2716.67     85.82 o 
  10   5   9      544.31      452.08     35.17 o 
  11   5   9     2445.99     2192.13     79.35 o 
  12   5   9     1022.08      979.70     68.55 o 
  -7   6   9     1967.90     1896.08     96.36 o 
  -6   6   9      202.75      185.06     34.65 o 
  -5   6   9        0.10      -26.51     22.52 o 
  -4   6   9      258.31      286.07     34.01 o 
  -3   6   9     4284.31     4337.63    152.24 o 
  -2   6   9     2020.71     1865.80     78.17 o 
  -1   6   9     1775.38     1809.32     55.67 o 
   0   6   9      192.97      253.82     34.61 o 
   1   6   9     2190.11     2075.57     60.88 o 
   2   6   9      737.08      684.63     29.09 o 
   3   6   9    23349.87    21038.30    876.69 o 
   4   6   9       25.51       48.60     10.95 o 
   5   6   9     1257.89     1134.92     41.29 o 
   6   6   9       36.72       65.28     20.19 o 
   7   6   9     1661.45     1607.28     56.44 o 
   8   6   9      313.71      294.13     25.78 o 
   9   6   9      143.30       92.25     19.53 o 
  10   6   9     1904.27     1770.63     92.37 o 
  11   6   9      153.76      157.73     26.49 o 
  12   6   9       81.32       64.15     32.19 o 
  -7   7   9       21.62        9.98     29.21 o 
  -6   7   9       13.29       39.81     25.12 o 
  -5   7   9     3572.04     3549.32    141.46 o 
  -4   7   9       12.22       24.10     21.99 o 
  -3   7   9      123.79      120.21     25.25 o 
  -2   7   9      297.92      301.88     33.69 o 
  -1   7   9      262.81      283.36     25.96 o 
   0   7   9      765.82      857.64     52.15 o 
   1   7   9     4688.11     4803.24    133.73 o 
   2   7   9     7970.17     7106.06    330.82 o 
   3   7   9     5475.85     5355.48    176.62 o 
   4   7   9      190.73      371.26    121.79 o 
   5   7   9     1416.68     1423.78     49.75 o 
   6   7   9    11683.99    10963.20    413.75 o 
   7   7   9       28.18       31.56     14.25 o 
   8   7   9     6199.51     6159.01    165.68 o 
   9   7   9       74.41      108.39     19.69 o 
  10   7   9       34.69       -8.89     16.28 o 
  11   7   9       37.44       67.97     74.09 o 
  12   7   9     2566.75     2525.77     91.34 o 
  -6   8   9      549.34      608.85     58.63 o 
  -5   8   9      392.46      442.55     49.23 o 
  -4   8   9     2747.96     2810.22    117.45 o 
  -3   8   9       54.44       57.42     24.19 o 
  -2   8   9       27.65       37.32     37.18 o 
  -1   8   9      497.94      447.99     38.73 o 
   0   8   9     4597.83     4600.58    123.65 o 
   1   8   9     1436.69     1374.74     49.87 o 
   2   8   9      555.10      511.87     37.03 o 
   3   8   9       41.28       46.96     12.75 o 
   4   8   9       91.80      127.64     19.55 o 
   5   8   9     4809.45     4723.95    128.07 o 
   6   8   9     4888.95     4512.64    198.13 o 
   7   8   9     3406.45     3112.61     93.83 o 
   8   8   9      154.02      149.72     22.86 o 
   9   8   9        3.00        0.28     15.27 o 
  10   8   9      162.68      135.42     23.93 o 
  11   8   9     1550.19     1602.40     83.02 o 
  12   8   9      124.06      158.90     35.37 o 
  -5   9   9      542.26      467.20     52.86 o 
  -4   9   9        4.36      -22.30     22.47 o 
  -3   9   9     1367.94     1303.25     71.54 o 
  -2   9   9     1811.63     1867.91     86.43 o 
  -1   9   9     1369.00     1546.01     84.45 o 
   0   9   9       93.35       42.02     18.45 o 
   1   9   9     3334.24     3331.78    204.50 o 
   2   9   9        6.86        2.34     47.71 o 
   3   9   9     2697.61     2754.87     83.29 o 
   4   9   9      130.04      155.72     20.24 o 
   5   9   9     4469.41     4600.76    127.28 o 
   6   9   9      587.82      552.13     37.75 o 
   7   9   9      142.43      134.65     28.87 o 
   8   9   9        0.23       49.19     24.15 o 
   9   9   9     1522.03     1625.28     80.25 o 
  10   9   9     2075.81     1888.84    117.33 o 
  11   9   9     2691.43     2809.99    120.94 o 
  12   9   9      308.90      275.01     42.44 o 
  -4  10   9      258.66      249.27     40.40 o 
  -3  10   9      311.22      338.46     44.48 o 
  -2  10   9      369.11      575.48    140.02 o 
  -1  10   9     1483.67     1654.23     80.68 o 
   0  10   9       24.98       13.53     19.17 o 
   1  10   9     1556.77     1642.32     59.25 o 
   2  10   9     2128.36     2156.61     88.11 o 
   3  10   9     3755.95     3447.53    125.07 o 
   4  10   9     6200.65     5849.37    193.36 o 
   5  10   9      423.15      455.92     41.11 o 
   6  10   9       67.07       16.97     30.77 o 
   7  10   9        0.68        6.15     20.94 o 
   8  10   9     2860.75     2855.57    215.77 o 
   9  10   9        0.80       -0.88     20.27 o 
  10  10   9     1378.67     1328.31     81.05 o 
  11  10   9      265.37      256.57     41.09 o 
  -3  11   9      113.86      153.18     50.95 o 
  -1  11   9      721.05      763.31     87.29 o 
   0  11   9     1093.99     1263.19    100.33 o 
   1  11   9      491.81      395.31     49.72 o 
   2  11   9     5562.26     5532.11    184.52 o 
   3  11   9      362.92      384.11     39.87 o 
   4  11   9     2535.76     2515.26    102.37 o 
   5  11   9      101.94       85.96     25.57 o 
   6  11   9     1840.12     1864.92    118.34 o 
   7  11   9     3209.14     3468.96    134.72 o 
   8  11   9      435.74      429.37     45.77 o 
   9  11   9       83.76       60.29     26.17 o 
  10  11   9       54.93       80.54     30.53 o 
  11  11   9      172.78      129.82     34.99 o 
  -2  12   9      630.74      610.69     82.27 o 
  -1  12   9      755.04      883.93     90.30 o 
   0  12   9      467.60      556.29     75.81 o 
   1  12   9     2405.10     2373.77    148.16 o 
   2  12   9      618.89      600.98     46.92 o 
   3  12   9      454.11      428.22     43.26 o 
   4  12   9       39.31        4.02     23.10 o 
   5  12   9     6131.15     5918.45    259.03 o 
   6  12   9       53.84       43.62     26.18 o 
   7  12   9     2397.99     2392.68    105.56 o 
   8  12   9     1813.47     1860.15     91.72 o 
   9  12   9      122.80      105.79     32.28 o 
  10  12   9      257.69      222.81     39.76 o 
   0  13   9      455.35      496.09     76.03 o 
   1  13   9        9.54       28.20     36.57 o 
   3  13   9      473.82      517.46     49.12 o 
   4  13   9      556.68      574.81     51.40 o 
   5  13   9      245.87      270.03     38.38 o 
   6  13   9     2576.45     2563.22    111.52 o 
   7  13   9       30.60        3.51     23.14 o 
   8  13   9      121.35      142.71     35.40 o 
   9  13   9      165.13      184.11     37.66 o 
   2  14   9      514.84      627.08     85.62 o 
   3  14   9      221.85      264.87     88.85 o 
   4  14   9     4468.68     4280.21    160.57 o 
   5  14   9      288.22      248.36     40.24 o 
   6  14   9       33.80       13.66     54.29 o 
   7  14   9       98.35      155.63     35.77 o 
  -5 -13  10     1273.27     1176.32     76.16 o 
  -4 -13  10       65.21       99.49     62.32 o 
  -3 -13  10       54.13       78.62     31.62 o 
  -2 -13  10      424.09      510.19     62.21 o 
  -1 -13  10      179.06      214.86     69.40 o 
  -7 -12  10      414.25      377.79     49.07 o 
  -6 -12  10      753.76      741.97     94.87 o 
  -5 -12  10       26.54        6.66     24.15 o 
  -4 -12  10        5.78      -19.88     23.06 o 
  -3 -12  10      335.44      323.12     44.06 o 
  -2 -12  10     2448.23     2134.10    101.96 o 
  -1 -12  10       42.02       64.54     30.03 o 
   0 -12  10      358.62      429.43     68.45 o 
   1 -12  10        0.38       47.06     30.55 o 
  -8 -11  10      616.33      611.42     59.12 o 
  -7 -11  10      281.60      295.94     53.51 o 
  -6 -11  10        0.01       22.85     25.14 o 
  -5 -11  10      963.56      970.98     64.73 o 
  -4 -11  10     2965.73     2708.71    117.24 o 
  -3 -11  10     3492.43     3487.42    157.80 o 
  -2 -11  10      137.31      156.46     32.05 o 
  -1 -11  10      269.72      255.24     37.99 o 
   0 -11  10      193.12      163.54     47.38 o 
   1 -11  10      142.44      170.55     35.20 o 
   2 -11  10        5.79       66.66     30.09 o 
   3 -11  10     1710.39     1745.80    137.68 o 
  -9 -10  10      877.61      869.56     53.45 o 
  -8 -10  10      186.95      208.02     29.18 o 
  -7 -10  10      173.74      148.59     26.57 o 
  -6 -10  10      344.67      314.42     40.92 o 
  -5 -10  10     7388.01     7803.37    353.28 o 
  -4 -10  10      785.49      917.48     60.79 o 
  -3 -10  10     1995.53     1928.70     90.96 o 
  -2 -10  10       56.93       98.09     26.78 o 
  -1 -10  10      148.98      106.23     27.33 o 
   0 -10  10     4440.76     4511.98    224.75 o 
   1 -10  10     1003.13      939.61    145.98 o 
   2 -10  10      817.70      807.00     60.13 o 
   3 -10  10       15.41       62.75     27.93 o 
   4 -10  10      539.33      584.50     87.18 o 
 -10  -9  10     1528.29     1481.76     87.33 o 
  -9  -9  10       13.32       -7.28     19.63 o 
  -8  -9  10      724.06      702.25     48.51 o 
  -7  -9  10      441.72      401.89     35.55 o 
  -6  -9  10      295.22      279.79     29.47 o 
  -5  -9  10     1802.60     1809.36     66.83 o 
  -4  -9  10     2117.83     2049.83     92.12 o 
  -3  -9  10      455.45      487.50     46.31 o 
  -2  -9  10     4568.39     4340.41    156.91 o 
  -1  -9  10      487.35      447.56     43.06 o 
   0  -9  10     4051.27     4024.95    148.80 o 
   1  -9  10      238.88      246.92     36.49 o 
   2  -9  10      474.38      400.30     43.53 o 
   3  -9  10        1.65       -2.13     24.75 o 
   4  -9  10      106.29      115.49     49.16 o 
   5  -9  10      306.02      255.74     62.65 o 
 -10  -8  10      285.66      281.03     63.71 o 
  -9  -8  10       74.90       56.94     22.28 o 
  -8  -8  10     1898.45     1916.19     74.10 o 
  -7  -8  10     2998.01     2982.17     96.95 o 
  -6  -8  10      268.78      219.76     26.42 o 
  -5  -8  10       10.72        3.48     13.37 o 
  -4  -8  10      419.05      375.92     29.83 o 
  -3  -8  10     3852.07     3806.70    139.35 o 
  -2  -8  10     5522.83     5372.09    183.09 o 
  -1  -8  10     4571.85     4669.81    163.44 o 
   0  -8  10      532.98      531.26     46.47 o 
   1  -8  10     1197.29     1185.07     63.81 o 
   2  -8  10      515.30      546.26     46.48 o 
   3  -8  10     5543.24     5349.59    184.24 o 
   4  -8  10       31.20       30.82     24.56 o 
   5  -8  10      725.63      708.35     89.30 o 
   6  -8  10      106.32       54.18     45.37 o 
 -10  -7  10        0.46      -10.78     22.48 o 
  -9  -7  10     2651.47     2674.96    109.00 o 
  -8  -7  10        0.12      -23.92     18.59 o 
  -7  -7  10      931.17      848.44     44.26 o 
  -6  -7  10      545.03      509.81     35.23 o 
  -5  -7  10     2685.62     2654.96     84.69 o 
  -4  -7  10       10.24       -7.61     21.45 o 
  -3  -7  10     3623.04     3433.69    152.08 o 
  -2  -7  10     2043.46     2110.28     87.52 o 
  -1  -7  10     3211.93     3131.96    116.95 o 
   0  -7  10     1013.77      953.25     70.29 o 
   1  -7  10     2380.69     2498.88    116.55 o 
   2  -7  10     4671.68     4765.81    278.59 o 
   3  -7  10        3.61       60.20     22.71 o 
   4  -7  10     2976.24     2938.86    114.06 o 
   5  -7  10        0.98      -28.32     36.57 o 
   6  -7  10      903.56      922.73     95.43 o 
   7  -7  10        8.05       -9.59     42.81 o 
 -10  -6  10     1826.41     1932.72    101.17 o 
  -9  -6  10      467.43      504.44     51.94 o 
  -8  -6  10      110.54       72.25     28.95 o 
  -7  -6  10      314.84      295.21     28.67 o 
  -6  -6  10       78.70       81.58     18.25 o 
  -5  -6  10     4515.27     4474.32    125.43 o 
  -4  -6  10    13789.74    13631.53    409.70 o 
  -3  -6  10     2012.91     1957.53     63.35 o 
  -2  -6  10      125.01      139.14     16.85 o 
  -1  -6  10       11.90       13.11      9.93 o 
   0  -6  10     3410.75     3366.41    120.60 o 
   1  -6  10     1154.65     1289.98     91.08 o 
   2  -6  10     4841.16     5091.16    170.34 o 
   3  -6  10      431.26      440.82     38.32 o 
   4  -6  10     1939.15     1950.96     83.19 o 
   5  -6  10     1338.08     1180.92     97.77 o 
   6  -6  10     3303.08     3336.63    194.65 o 
   7  -6  10     1079.01     1139.78    106.02 o 
   8  -6  10      254.60      411.14     75.47 o 
 -10  -5  10      451.46      381.72     48.59 o 
  -9  -5  10      176.34      166.59     34.09 o 
  -8  -5  10      164.50      180.56     25.28 o 
  -7  -5  10     2086.70     2127.74     73.40 o 
  -6  -5  10     4668.15     4911.14    138.91 o 
  -5  -5  10     1092.52     1044.86     55.56 o 
  -4  -5  10     2285.44     2173.46     69.31 o 
  -3  -5  10      787.71      810.02     35.03 o 
  -2  -5  10     3896.38     3821.80    104.03 o 
  -1  -5  10     4799.66     4413.64    116.14 o 
   0  -5  10      231.46      205.58     35.90 o 
   1  -5  10    12320.68    12252.63    366.41 o 
   2  -5  10       49.84       64.87     21.57 o 
   3  -5  10      285.26      235.11     29.28 o 
   4  -5  10       71.06       68.64     21.94 o 
   5  -5  10     2987.68     2994.51    128.32 o 
   6  -5  10      354.96      298.77     55.41 o 
   7  -5  10     2899.86     2720.37    169.67 o 
   8  -5  10      360.83      410.36     72.69 o 
   9  -5  10      705.05      625.97     92.08 o 
 -10  -4  10      131.51      114.82     32.76 o 
  -9  -4  10     1161.58     1162.57     71.32 o 
  -8  -4  10       43.81        3.99     19.66 o 
  -7  -4  10     2908.72     2810.66     88.34 o 
  -6  -4  10      522.50      515.30     32.29 o 
  -5  -4  10      203.60      243.64     22.47 o 
  -4  -4  10      630.52      549.47     28.85 o 
  -3  -4  10     3537.81     3752.64    102.65 o 
  -2  -4  10      707.09      732.26     30.52 o 
  -1  -4  10    28882.13    27858.71    653.02 o 
   0  -4  10      747.11      690.58     28.72 o 
   1  -4  10        8.87       11.97     13.22 o 
   2  -4  10     2356.28     2375.11     88.23 o 
   3  -4  10        4.48        1.77     17.73 o 
   4  -4  10     3175.54     3098.98    110.07 o 
   5  -4  10        7.25       36.87     18.63 o 
   6  -4  10      947.08      804.08     46.97 o 
   7  -4  10      117.46       93.09     42.47 o 
   8  -4  10      502.75      403.45     69.12 o 
   9  -4  10      157.33      169.56     59.87 o 
 -10  -3  10      134.11      163.63     49.89 o 
  -9  -3  10     3677.42     3672.25    172.52 o 
  -8  -3  10     2067.41     2105.66    118.62 o 
  -7  -3  10      704.12      681.72     51.34 o 
  -6  -3  10      102.20       60.32     15.55 o 
  -5  -3  10      260.83      243.63     22.30 o 
  -4  -3  10     6051.84     5781.39    173.98 o 
  -3  -3  10     5640.98     5785.92    148.45 o 
  -1  -3  10     1532.14     1615.06     48.93 o 
   0  -3  10     3335.71     3551.91     92.37 o 
   1  -3  10      767.84      852.54     41.51 o 
   2  -3  10    22332.14    21926.14    633.52 o 
   3  -3  10     2725.72     2588.29    120.07 o 
   4  -3  10    11375.91    11663.05    281.71 o 
   5  -3  10       13.41       14.24     15.13 o 
   6  -3  10      288.68      328.31     52.62 o 
   7  -3  10      683.16      593.98     42.69 o 
   8  -3  10      694.83      653.61     82.94 o 
   9  -3  10     1117.13     1107.45    104.35 o 
  10  -3  10        0.67      -19.29     39.80 o 
 -10  -2  10      768.31      841.29     66.34 o 
  -9  -2  10      568.60      582.60     55.06 o 
  -8  -2  10     1576.05     1443.54     76.09 o 
  -7  -2  10        0.01      -10.84     17.57 o 
  -6  -2  10     2353.06     2194.93     70.12 o 
  -5  -2  10      437.76      404.11     26.81 o 
  -4  -2  10      660.63      694.11     31.52 o 
  -3  -2  10       46.81       75.67     12.56 o 
  -2  -2  10      518.63      684.34     27.93 o 
  -1  -2  10      527.04      576.84     24.13 o 
   0  -2  10      109.18       97.98     11.91 o 
   1  -2  10    37414.95    37485.55    871.16 o 
   2  -2  10     6546.99     6526.14    199.06 o 
   3  -2  10    19591.33    19969.15    469.85 o 
   4  -2  10     2654.34     2708.15     75.30 o 
   5  -2  10     1046.32     1049.98     38.74 o 
   6  -2  10      277.45      296.46     23.54 o 
   7  -2  10     2162.04     2063.48    129.37 o 
   8  -2  10     1462.86     1501.88    111.82 o 
   9  -2  10      359.77      300.44     61.43 o 
  10  -2  10      402.32      273.02     62.21 o 
 -10  -1  10       45.69       26.01     44.70 o 
  -9  -1  10      634.13      568.11    100.61 o 
  -8  -1  10       93.48       51.45     23.24 o 
  -7  -1  10     1428.28     1475.46     74.20 o 
  -6  -1  10     2287.53     2303.10    137.79 o 
  -5  -1  10     3200.13     3088.34     88.55 o 
  -4  -1  10      106.63       74.34     13.22 o 
  -3  -1  10      343.35      452.56     34.78 o 
  -2  -1  10     2854.01     3141.10     84.24 o 
  -1  -1  10    19654.01    18794.88    442.28 o 
   0  -1  10      397.71      382.35     46.59 o 
   1  -1  10    14505.12    14426.74    340.25 o 
   2  -1  10      202.42      130.52     11.47 o 
   3  -1  10     5240.32     5456.55    135.84 o 
   4  -1  10     3536.65     3558.73     94.24 o 
   5  -1  10     1112.33     1104.09     39.66 o 
   6  -1  10     8532.91     8411.56    210.30 o 
   7  -1  10     1178.24     1193.44     46.18 o 
   8  -1  10        4.93        4.79     13.91 o 
   9  -1  10      405.78      324.52     58.64 o 
  10  -1  10     1226.23     1161.08    104.46 o 
  11  -1  10       64.24       -7.02     42.92 o 
 -10   0  10      462.84      351.63     47.29 o 
  -9   0  10     2869.18     2915.62    126.75 o 
  -8   0  10     3439.99     3161.74    129.79 o 
  -7   0  10     1188.02     1202.55     77.98 o 
  -6   0  10     3092.97     3320.48    126.06 o 
  -5   0  10       91.70      144.37     22.90 o 
  -4   0  10      399.93      340.27     22.05 o 
  -3   0  10     5198.99     5259.67    134.51 o 
  -2   0  10     3370.59     3216.48     85.51 o 
   0   0  10    21190.40    21228.82    496.52 o 
   1   0  10      941.06      743.22     36.57 o 
   2   0  10     3893.30     3971.52    100.47 o 
   3   0  10     2895.08     3049.66     80.35 o 
   4   0  10    14376.47    15202.90    360.90 o 
   5   0  10     3727.15     3823.81    101.93 o 
   6   0  10     2794.95     2771.07     83.71 o 
   7   0  10     1380.06     1292.07     48.36 o 
   8   0  10      149.39      153.47     26.70 o 
   9   0  10     1878.78     1872.51     85.50 o 
  10   0  10     1830.51     1760.62    127.09 o 
  11   0  10     1295.70     1143.13    105.24 o 
 -10   1  10       19.14        4.08     26.39 o 
  -9   1  10      289.54      228.74     41.53 o 
  -8   1  10     2708.49     2744.15    118.35 o 
  -7   1  10      503.05      367.30     40.02 o 
  -6   1  10       27.45       59.88     26.87 o 
  -5   1  10     1641.11     1674.71     74.20 o 
  -4   1  10     1247.85     1148.63     39.02 o 
  -3   1  10      754.58      620.23     26.30 o 
  -2   1  10     8239.20     7535.15    239.49 o 
  -1   1  10     3846.79     4223.27    107.04 o 
   0   1  10      616.61      512.22     20.05 o 
   1   1  10    16276.36    18133.03    424.56 o 
   2   1  10    19487.75    18451.17    432.25 o 
   3   1  10    15279.54    14594.24    345.14 o 
   4   1  10     8124.56     7831.87    191.38 o 
   5   1  10      553.60      648.81     28.34 o 
   6   1  10        0.54       11.93     10.30 o 
   7   1  10     3882.26     3840.42    148.51 o 
   8   1  10     1278.95     1305.52     49.95 o 
   9   1  10     3836.74     3862.01    142.60 o 
  10   1  10     2069.64     1833.62    125.75 o 
  11   1  10      208.47      181.26     35.39 o 
  -9   2  10      842.84      753.58     65.43 o 
  -8   2  10      671.87      492.67     50.54 o 
  -7   2  10      121.74      133.20     29.64 o 
  -6   2  10     4759.82     5063.16    179.33 o 
  -5   2  10     2551.02     2678.48    105.06 o 
  -4   2  10       67.63       23.88     16.63 o 
  -3   2  10     7110.65     7282.80    184.58 o 
  -2   2  10     1409.56     1321.95     49.84 o 
  -1   2  10     1012.64     1034.02     33.70 o 
   0   2  10      448.65      443.58     18.31 o 
   1   2  10    19646.38    19125.78    542.42 o 
   2   2  10     2377.50     2582.10    106.19 o 
   3   2  10    13850.63    14499.90    342.63 o 
   4   2  10     6554.21     6433.25    159.11 o 
   5   2  10     1433.94     1196.47     40.66 o 
   6   2  10     5990.08     5654.65    145.85 o 
   7   2  10      298.16      391.03     26.91 o 
   8   2  10     1892.01     1903.69     64.05 o 
   9   2  10       81.81       83.89     18.58 o 
  10   2  10      364.43      328.96     65.33 o 
  11   2  10       20.41       -0.55     23.16 o 
  12   2  10     3476.53     3162.43    136.22 o 
  -9   3  10        1.09       28.35     26.90 o 
  -8   3  10       31.29       11.75     25.42 o 
  -7   3  10     1372.80     1291.52     73.30 o 
  -6   3  10     1204.08     1152.38    134.45 o 
  -5   3  10     1770.71     1652.23     76.45 o 
  -4   3  10      879.58      858.12     49.61 o 
  -3   3  10     1759.38     1862.86     55.43 o 
  -2   3  10     1318.59     1074.01     72.69 o 
  -1   3  10       69.41       72.56     10.01 o 
   0   3  10    14808.08    13924.69    329.16 o 
   1   3  10       82.19       71.81     25.03 o 
   2   3  10    28492.45    28634.26    808.61 o 
   3   3  10      109.63      159.93     26.31 o 
   4   3  10     6053.68     6163.89    153.34 o 
   5   3  10     2605.68     2641.73     74.18 o 
   6   3  10     9938.26    10353.02    254.12 o 
   7   3  10     3629.24     3539.96     99.84 o 
   8   3  10      491.91      399.43     28.71 o 
   9   3  10       17.77      -11.01     18.12 o 
  10   3  10     3645.99     3440.01    108.77 o 
  11   3  10     2606.09     2406.01    107.79 o 
  12   3  10     1479.73     1348.38     81.42 o 
  -8   4  10     1971.09     1804.50    159.25 o 
  -7   4  10        1.08       35.33     25.19 o 
  -6   4  10     1319.52     1372.45     73.38 o 
  -5   4  10       18.52       18.07     19.57 o 
  -4   4  10        0.56       -9.85     15.52 o 
  -3   4  10      197.11      130.87     22.70 o 
  -2   4  10     4998.38     4847.45    220.96 o 
  -1   4  10     3909.65     3863.70    140.50 o 
   0   4  10     5170.94     4948.07    124.66 o 
   1   4  10      223.20      246.65     17.83 o 
   2   4  10     1757.60     1826.08     66.69 o 
   3   4  10     2720.59     2681.01     91.15 o 
   4   4  10     2406.42     2374.28     66.64 o 
   5   4  10    28021.69    27758.36    651.54 o 
   6   4  10      147.82       81.04     14.14 o 
   7   4  10      749.15      735.07     34.74 o 
   8   4  10        2.40       -9.89     16.57 o 
   9   4  10    10637.12    10899.98    274.71 o 
  10   4  10     1805.24     1681.00     64.57 o 
  11   4  10       26.60      -20.10     24.36 o 
  12   4  10       14.30      -22.86     28.31 o 
  -8   5  10      152.60      154.06     35.88 o 
  -7   5  10     3420.43     3425.08    140.54 o 
  -6   5  10      466.63      421.55     44.90 o 
  -5   5  10       77.92       54.43     23.79 o 
  -4   5  10        4.45       16.75     17.63 o 
  -3   5  10     5365.17     5304.08    178.67 o 
  -2   5  10     1195.68      923.29     74.36 o 
  -1   5  10     6528.99     6204.62    191.67 o 
   0   5  10       21.81       21.35      9.81 o 
   1   5  10     2306.06     2270.99     63.82 o 
   2   5  10        8.95       27.68     21.32 o 
   3   5  10    17053.80    17057.91    542.75 o 
   4   5  10    20954.97    20251.84    478.16 o 
   5   5  10     4633.66     4775.49    124.89 o 
   6   5  10      114.47       73.81     13.46 o 
   7   5  10      594.82      609.19     32.00 o 
   8   5  10     4780.63     4577.55    127.01 o 
   9   5  10      359.22      362.37     29.64 o 
  10   5  10     3199.91     3096.70     98.31 o 
  11   5  10       34.02      -23.80     17.98 o 
  12   5  10     1552.31     1541.65     86.95 o 
  -7   6  10       34.40       12.47     26.21 o 
  -6   6  10       19.82       49.94     25.22 o 
  -5   6  10     1321.01     1208.06     68.81 o 
  -4   6  10     3288.14     3070.74    119.93 o 
  -3   6  10        1.49       13.17     17.25 o 
  -2   6  10        3.48       32.91     19.84 o 
  -1   6  10     1159.82     1134.42     40.46 o 
   0   6  10     3539.52     3566.11    127.74 o 
   1   6  10     2603.94     2414.67     69.25 o 
   2   6  10    31498.24    32038.46    749.04 o 
   3   6  10        1.06       31.91     12.60 o 
   4   6  10        4.77        4.15     10.37 o 
   5   6  10      369.13      352.97     28.82 o 
   6   6  10     8926.54     8720.38    218.26 o 
   7   6  10     3915.59     3760.94    106.49 o 
   8   6  10     5147.50     4986.96    137.26 o 
   9   6  10      429.90      437.48     32.94 o 
  10   6  10       24.57        8.31     17.52 o 
  11   6  10      311.08      317.96     32.65 o 
  12   6  10     2289.60     2118.06    105.17 o 
  -7   7  10      129.93      111.72     35.01 o 
  -6   7  10     1984.11     2025.95    100.31 o 
  -5   7  10      270.49      272.59     40.34 o 
  -4   7  10     3131.41     3270.39    168.23 o 
  -3   7  10      901.51      889.39     79.04 o 
  -2   7  10        6.37       21.71     18.78 o 
  -1   7  10     5118.26     5291.24    138.63 o 
   0   7  10     2719.81     2665.51     77.25 o 
   1   7  10      123.03      156.08     17.10 o 
   2   7  10     5466.92     5664.11    178.66 o 
   3   7  10      853.93      971.13     37.57 o 
   4   7  10       23.28       29.34     14.90 o 
   5   7  10    17390.00    16783.03    402.86 o 
   6   7  10      725.23      682.69     33.94 o 
   7   7  10     3602.03     3483.93    101.46 o 
   8   7  10      771.49      786.54     51.59 o 
   9   7  10      463.11      421.55     32.83 o 
  10   7  10      866.19      847.15     45.67 o 
  11   7  10     1087.04     1083.87     70.96 o 
  12   7  10      841.70      748.60     61.36 o 
  -6   8  10      116.89      116.66     50.84 o 
  -5   8  10     1418.20     1438.39     81.31 o 
  -4   8  10      393.98      462.86     47.85 o 
  -3   8  10     1758.24     1726.55    127.65 o 
  -2   8  10     1786.69     1868.50    114.77 o 
   0   8  10     2045.57     1924.16     61.92 o 
   1   8  10     3801.50     3787.05    174.40 o 
   2   8  10      138.29      117.33     20.99 o 
   3   8  10     1276.52     1208.01     73.84 o 
   4   8  10     2420.10     2207.79     68.24 o 
   5   8  10    11368.85    11518.54    284.13 o 
   6   8  10     2920.63     2778.00    138.87 o 
   7   8  10        0.38       -6.86     20.85 o 
   8   8  10     1428.52     1524.00    120.90 o 
   9   8  10     3928.85     3626.09    136.19 o 
  10   8  10     5745.61     5563.80    193.59 o 
  11   8  10      156.54      136.73     31.34 o 
  12   8  10        3.81      -19.81     22.01 o 
  -5   9  10       23.23       24.30     26.77 o 
  -4   9  10      794.11      714.35     60.37 o 
  -3   9  10      868.66      895.85     59.95 o 
  -2   9  10     2288.66     2363.26    102.38 o 
   0   9  10      594.96      670.69     34.77 o 
   1   9  10      283.78      336.90     30.32 o 
   2   9  10     5921.49     5823.47    187.82 o 
   3   9  10        9.53       36.64     30.32 o 
   4   9  10     3048.66     2848.38    221.62 o 
   5   9  10     1007.91      979.48     54.73 o 
   6   9  10       54.30       67.54     21.52 o 
   7   9  10       99.41       71.46     23.79 o 
   8   9  10     7227.94     7111.60    233.83 o 
   9   9  10     4707.07     4421.67    160.93 o 
  10   9  10      322.69      277.34     68.90 o 
  11   9  10      263.07      248.49     39.92 o 
  -4  10  10     2671.13     2807.41    123.44 o 
  -3  10  10      285.98      386.09     46.64 o 
  -2  10  10     1417.17     1441.98     76.97 o 
  -1  10  10      297.89      333.00     38.94 o 
   0  10  10      912.58      874.24     80.71 o 
   1  10  10      720.61      617.05     54.40 o 
   2  10  10     4494.35     4470.71    152.83 o 
   3  10  10     6764.74     6244.01    206.74 o 
   4  10  10     2038.87     1933.59     83.30 o 
   5  10  10      243.46      254.30     33.03 o 
   6  10  10      322.88      274.22     35.23 o 
   7  10  10     3779.72     3746.99    210.48 o 
   8  10  10       15.45       25.72     22.10 o 
   9  10  10      228.98      267.23     37.81 o 
  10  10  10       66.05       42.08     25.50 o 
  11  10  10     1117.14     1334.13    158.25 o 
  -3  11  10       19.09       -2.90     35.67 o 
  -2  11  10      629.52      560.42     77.26 o 
  -1  11  10     2184.99     2221.82    146.71 o 
   0  11  10      151.74      171.79     47.49 o 
   1  11  10     5170.61     5300.07    178.11 o 
   2  11  10        9.62       19.05     55.41 o 
   3  11  10      215.44      264.80     34.07 o 
   4  11  10        8.48       -0.46     19.31 o 
   5  11  10     5972.64     5538.92    191.08 o 
   6  11  10     2570.03     2473.44    104.33 o 
   7  11  10      969.00      958.09    122.13 o 
   8  11  10     3492.65     3380.78    168.00 o 
   9  11  10      516.91      486.66     50.01 o 
  10  11  10     1009.45      989.05     66.59 o 
  11  11  10     1166.50     1125.26    106.46 o 
  -2  12  10      885.08     1046.92     99.00 o 
  -1  12  10      367.93      415.16     68.34 o 
   0  12  10     1313.96     1186.94    103.79 o 
   1  12  10      204.14      296.54     56.52 o 
   2  12  10      573.58      603.44     49.87 o 
   3  12  10        7.35        7.06     21.08 o 
   4  12  10     1574.23     1680.37     80.03 o 
   5  12  10       95.50      115.17     34.73 o 
   6  12  10     3616.64     3454.37    134.83 o 
   7  12  10      355.66      378.52     44.26 o 
   8  12  10     1800.42     1709.72     87.16 o 
   9  12  10      626.28      623.66     63.71 o 
  10  12  10      681.48      636.49     59.70 o 
   0  13  10        8.97       17.50     38.02 o 
   1  13  10        7.66       70.57     41.03 o 
   3  13  10     1748.70     1778.90     85.59 o 
   4  13  10     2286.07     2290.28    101.09 o 
   5  13  10      484.20      368.11     46.04 o 
   6  13  10        6.74      -15.53     22.31 o 
   7  13  10      156.31      110.59     32.46 o 
   8  13  10      785.57      913.81     66.57 o 
   9  13  10     3846.51     3944.32    157.98 o 
   2  14  10      545.69      731.54     90.97 o 
   3  14  10     1343.83     1313.32    135.90 o 
   4  14  10     1182.40     1337.28     77.11 o 
   5  14  10      567.74      556.00     53.71 o 
   6  14  10      372.09      430.95     49.56 o 
   7  14  10     1409.53     1545.98     86.26 o 
  -4 -13  11      311.19      287.62     45.69 o 
  -3 -13  11       68.07       74.59     31.99 o 
  -7 -12  11     1921.66     1982.44    102.27 o 
  -6 -12  11        2.81       -0.99     26.21 o 
  -5 -12  11      422.99      379.46     48.93 o 
  -4 -12  11       18.71       19.74     26.81 o 
  -3 -12  11     2835.12     2831.33    178.98 o 
  -2 -12  11       64.98       -7.36     25.04 o 
  -1 -12  11     1841.82     1742.90     94.31 o 
   0 -12  11      664.47      618.89     57.79 o 
   1 -12  11      530.04      487.62     72.69 o 
  -8 -11  11        0.51       18.13     26.11 o 
  -7 -11  11        0.28      -15.54     23.18 o 
  -6 -11  11     1409.68     1301.90     76.69 o 
  -5 -11  11     1499.42     1458.69     80.98 o 
  -4 -11  11     2484.76     2560.05    113.76 o 
  -3 -11  11      459.00      467.99     49.27 o 
  -2 -11  11       82.89      108.28     29.70 o 
  -1 -11  11      216.65      203.33     36.27 o 
   0 -11  11     1102.66     1073.23     94.76 o 
   1 -11  11        0.33        9.77     25.98 o 
   2 -11  11     2515.72     2574.16    115.28 o 
   3 -11  11      315.86      249.61     66.78 o 
  -9 -10  11       66.12       55.49     23.80 o 
  -8 -10  11       40.65       39.45     22.62 o 
  -7 -10  11      180.52      164.66     34.17 o 
  -6 -10  11     2088.93     2072.81     98.06 o 
  -5 -10  11        9.31        8.38     22.43 o 
  -4 -10  11     2834.51     2952.06    142.86 o 
  -3 -10  11       67.64       56.28     25.48 o 
  -2 -10  11      916.46      907.95    117.06 o 
  -1 -10  11     1334.85     1404.39     75.43 o 
   0 -10  11      306.10      223.41     49.83 o 
   1 -10  11     3295.19     3143.92    127.57 o 
   2 -10  11      166.39      180.22     35.61 o 
   3 -10  11        4.45       25.73     26.76 o 
   4 -10  11        4.21      -27.65     38.80 o 
  -9  -9  11      290.51      288.08     35.40 o 
  -8  -9  11       27.08        9.01     19.45 o 
  -7  -9  11     4146.94     4123.25    158.97 o 
  -6  -9  11     1051.93      945.01     48.40 o 
  -5  -9  11      206.28      180.07     32.39 o 
  -4  -9  11       37.52       14.52     20.60 o 
  -3  -9  11     3499.74     3506.67    135.28 o 
  -2  -9  11     1549.16     1424.75     73.65 o 
  -1  -9  11     8071.78     7693.06    269.62 o 
   0  -9  11     2634.52     2603.42    148.49 o 
   1  -9  11        1.76        0.55     21.71 o 
   2  -9  11       49.64       71.50     27.96 o 
   3  -9  11     2552.06     2524.54    108.06 o 
   4  -9  11      736.87      769.78     93.20 o 
   5  -9  11      374.77      311.48     67.89 o 
 -10  -8  11        0.14       -5.09     39.30 o 
  -9  -8  11     1791.76     1820.51    159.19 o 
  -8  -8  11      647.75      664.14     80.42 o 
  -7  -8  11      825.82      889.60     46.58 o 
  -6  -8  11       20.87       -4.95     15.29 o 
  -5  -8  11      116.17       60.12     32.94 o 
  -4  -8  11      648.48      656.50     36.44 o 
  -3  -8  11     3154.13     3189.98    123.35 o 
  -2  -8  11     4108.41     3922.61    143.09 o 
  -1  -8  11     1732.75     1499.82     84.73 o 
   0  -8  11       77.60       99.11     34.11 o 
   1  -8  11      129.02      176.87     30.55 o 
   2  -8  11     6987.98     6863.16    334.11 o 
   3  -8  11      515.59      501.29     46.85 o 
   4  -8  11      919.32      881.22     57.86 o 
   5  -8  11       67.48       31.77     44.70 o 
   6  -8  11       76.23       17.06     45.93 o 
 -10  -7  11     1319.06     1441.41    125.58 o 
  -9  -7  11      247.29      252.57     39.23 o 
  -8  -7  11      887.94      941.29     49.43 o 
  -7  -7  11      310.19      272.81     28.86 o 
  -6  -7  11     1815.13     1813.82     66.33 o 
  -5  -7  11      450.21      434.35     32.36 o 
  -4  -7  11     5046.32     5068.53    139.39 o 
  -3  -7  11      485.86      432.16     30.23 o 
  -2  -7  11     3770.97     3640.56    131.93 o 
  -1  -7  11       28.39       51.02     20.51 o 
   0  -7  11      802.37      779.48     68.78 o 
   1  -7  11     3082.31     3078.76    116.74 o 
   2  -7  11     4125.75     3924.11    174.08 o 
   3  -7  11     2466.40     2350.32     97.21 o 
   4  -7  11       84.67       98.28     28.93 o 
   5  -7  11     2894.69     2834.19    173.58 o 
   6  -7  11      813.09      679.37     87.51 o 
   7  -7  11      541.49      474.91     80.27 o 
 -10  -6  11       17.05      -16.11     23.57 o 
  -9  -6  11      355.45      367.19     72.46 o 
  -8  -6  11        1.18       -6.54     15.91 o 
  -7  -6  11     3782.35     3723.18    112.96 o 
  -6  -6  11     3261.36     3094.81     95.89 o 
  -5  -6  11     7063.02     7051.94    220.10 o 
  -4  -6  11       83.30       38.71     31.00 o 
  -3  -6  11       45.27       77.84     15.61 o 
  -2  -6  11      139.34      149.84     17.14 o 
  -1  -6  11     1230.21     1099.35     56.29 o 
   0  -6  11     5027.24     5055.01    232.10 o 
   1  -6  11    12901.53    13591.14    409.52 o 
   2  -6  11     1520.04     1597.10     72.26 o 
   3  -6  11      450.81      447.33     39.93 o 
   4  -6  11       24.47       59.14     21.96 o 
   5  -6  11     4006.78     4152.82    147.69 o 
   6  -6  11     4358.79     3838.86    215.83 o 
   7  -6  11      204.23      242.81     60.98 o 
   8  -6  11       22.05       83.28     50.06 o 
 -10  -5  11      244.03      186.94     37.94 o 
  -9  -5  11      489.30      381.76     45.24 o 
  -8  -5  11      456.97      520.05     74.14 o 
  -7  -5  11     3005.41     2943.34     93.58 o 
  -6  -5  11      103.13       62.84     17.17 o 
  -5  -5  11     2910.89     2827.48     86.51 o 
  -4  -5  11     1763.75     1817.24     61.28 o 
  -3  -5  11     1450.43     1454.90     51.00 o 
  -2  -5  11     8027.98     7461.22    188.54 o 
  -1  -5  11     9160.71     9058.11    223.61 o 
   0  -5  11     6953.26     6852.31    297.43 o 
   1  -5  11        1.53        7.59     16.23 o 
   2  -5  11       75.91      106.99     25.81 o 
   3  -5  11       10.43       46.59     19.12 o 
   4  -5  11     3320.46     3312.03    119.84 o 
   5  -5  11      154.11      176.27     27.76 o 
   6  -5  11      637.47      591.07     73.58 o 
   7  -5  11      302.38      257.97     58.53 o 
   8  -5  11     4157.33     4128.82    236.23 o 
   9  -5  11     1024.50     1082.04    120.62 o 
 -10  -4  11      434.95      371.06     67.06 o 
  -9  -4  11     1607.56     1627.90     86.69 o 
  -8  -4  11     3186.88     3348.44    135.15 o 
  -7  -4  11      544.30      492.50     33.74 o 
  -6  -4  11        3.24        5.74     18.17 o 
  -5  -4  11     1589.23     1579.78     56.14 o 
  -4  -4  11     7361.16     7695.35    195.93 o 
  -3  -4  11       49.34       38.16     11.36 o 
  -2  -4  11    25020.65    25245.90    595.88 o 
  -1  -4  11     4622.44     4895.77    126.11 o 
   0  -4  11     4020.60     4114.56    126.60 o 
   1  -4  11      122.75      113.99     20.21 o 
   2  -4  11     6750.15     6699.87    210.44 o 
   3  -4  11     7095.09     6638.72    209.34 o 
   4  -4  11        3.53       23.68     16.23 o 
   5  -4  11      352.05      344.84     34.20 o 
   6  -4  11      162.53      140.40     26.76 o 
   7  -4  11      717.16      693.19     82.50 o 
   8  -4  11       34.44       32.00     42.03 o 
   9  -4  11     3642.50     3496.94    211.59 o 
 -10  -3  11      148.54      160.17     35.59 o 
  -9  -3  11     1915.21     2009.73     97.92 o 
  -8  -3  11     1568.65     1478.75    127.65 o 
  -7  -3  11       24.34       24.94     21.40 o 
  -6  -3  11     1471.89     1413.98     52.74 o 
  -5  -3  11    10264.19     9591.47    420.98 o 
  -4  -3  11      161.68      136.73     22.27 o 
  -3  -3  11     7392.65     7705.76    193.52 o 
  -2  -3  11     2895.10     2733.03     95.93 o 
  -1  -3  11       13.31       29.17      8.91 o 
   0  -3  11      784.95      947.32     32.39 o 
   1  -3  11    32200.42    31714.08    908.57 o 
   2  -3  11     1074.86     1240.96     54.27 o 
   3  -3  11     1456.70     1305.56     57.34 o 
   4  -3  11     5583.90     5090.89    177.59 o 
   5  -3  11     1632.08     1544.72    103.90 o 
   6  -3  11     3259.35     3269.05    118.11 o 
   7  -3  11      399.61      321.76     33.95 o 
   8  -3  11     1573.86     1569.99    118.84 o 
   9  -3  11       23.94       43.81     41.58 o 
  10  -3  11        2.42        0.22     42.92 o 
 -10  -2  11       17.00        3.72     23.02 o 
  -9  -2  11      730.48      677.45     58.88 o 
  -8  -2  11      874.68      864.36     58.03 o 
  -7  -2  11     2631.67     2693.81    111.40 o 
  -6  -2  11      309.56      324.54     25.70 o 
  -5  -2  11     8455.72     8248.11    208.89 o 
  -4  -2  11      883.26      848.01     35.67 o 
  -3  -2  11     1451.62     1508.03     49.50 o 
  -2  -2  11     2210.54     1935.84     58.12 o 
  -1  -2  11     1340.38     1372.95     43.19 o 
   0  -2  11    10129.83    10063.24    242.14 o 
   1  -2  11     4099.38     4029.11    102.49 o 
   2  -2  11    12849.99    13024.09    309.43 o 
   3  -2  11       90.79      120.16     14.55 o 
   4  -2  11     5849.40     5628.62    142.48 o 
   5  -2  11      117.16      124.23     15.29 o 
   6  -2  11     7658.74     7909.25    259.19 o 
   7  -2  11      180.54      159.91     26.20 o 
   8  -2  11      462.81      479.93     67.00 o 
   9  -2  11      250.48      282.38     61.20 o 
  10  -2  11     1515.38     1506.67    125.08 o 
 -10  -1  11       50.00       41.61     27.07 o 
  -9  -1  11      389.04      369.62     45.32 o 
  -8  -1  11     2058.86     2013.18     95.38 o 
  -7  -1  11       20.24      -10.51     16.38 o 
  -6  -1  11    10891.92    10672.79    337.82 o 
  -5  -1  11        9.58       13.11     11.16 o 
  -4  -1  11       24.41       13.76     10.21 o 
  -3  -1  11      221.15      280.35     20.17 o 
  -2  -1  11    16170.35    16906.77    401.69 o 
  -1  -1  11     3772.10     3801.88     98.72 o 
   1  -1  11     4798.44     4720.78    142.72 o 
   2  -1  11      370.07      407.42     19.03 o 
   3  -1  11     3921.12     4024.29    103.75 o 
   4  -1  11     7635.78     7388.59    182.73 o 
   5  -1  11    13305.65    13819.17    332.16 o 
   6  -1  11       11.79       33.69     14.21 o 
   7  -1  11     1155.64     1144.38     45.24 o 
   8  -1  11      327.69      308.25     53.29 o 
   9  -1  11     7572.66     7613.05    368.56 o 
  10  -1  11       34.46       13.71     38.68 o 
  11  -1  11      983.44      884.27    103.01 o 
 -10   0  11       53.04       10.20     26.05 o 
  -9   0  11     1464.91     1386.96     81.06 o 
  -8   0  11     1947.94     1943.83     95.20 o 
  -7   0  11      936.08      895.91     56.59 o 
  -6   0  11     1615.53     1558.64     75.58 o 
  -5   0  11     1902.14     1837.39    136.40 o 
  -4   0  11      624.69      617.01     28.49 o 
  -3   0  11     9547.55     9289.81    227.84 o 
  -2   0  11     1872.13     1866.48     55.29 o 
  -1   0  11    10447.49    10193.23    296.27 o 
   0   0  11       25.01       50.09      8.76 o 
   1   0  11     8573.50     8428.89    202.95 o 
   2   0  11       25.01       17.17      7.59 o 
   3   0  11     3550.20     3065.06     81.51 o 
   4   0  11     9204.16     8845.06    215.88 o 
   5   0  11     2348.30     2559.69     73.20 o 
   6   0  11        8.72       35.79     15.92 o 
   7   0  11     6476.49     6447.19    167.27 o 
   8   0  11     3860.09     3889.97    111.15 o 
   9   0  11      642.76      577.06     48.82 o 
  10   0  11      962.85      929.75     90.75 o 
  11   0  11      381.51      423.96     70.34 o 
  -9   1  11     2749.00     2578.64    404.96 o 
  -8   1  11      229.50      183.79     34.11 o 
  -7   1  11      350.17      304.31     38.19 o 
  -6   1  11      625.94      701.81     60.31 o 
  -5   1  11     7676.85     8750.17    280.31 o 
  -4   1  11     4944.33     4878.13    127.10 o 
  -3   1  11    17041.87    16971.45    403.05 o 
  -2   1  11      110.46       60.28     20.66 o 
  -1   1  11       44.37       21.01      7.58 o 
   0   1  11      119.80      114.38     10.43 o 
   1   1  11     2208.43     2023.90     55.56 o 
   2   1  11    23351.56    23782.98    555.66 o 
   3   1  11     1015.58      999.71     33.60 o 
   4   1  11     6570.45     6608.76    164.18 o 
   5   1  11      440.82      415.81     22.74 o 
   6   1  11     8092.27     8506.18    211.38 o 
   7   1  11       27.33       38.28     14.03 o 
   8   1  11     3028.70     2971.88     89.35 o 
   9   1  11      137.63      150.43     29.31 o 
  10   1  11      191.18      157.99     32.44 o 
  11   1  11      937.66      957.51     93.87 o 
  -9   2  11      358.56      270.55     41.86 o 
  -8   2  11     1111.96     1067.53    167.05 o 
  -7   2  11      744.85      610.99     53.20 o 
  -6   2  11    15033.19    14213.34    524.19 o 
  -5   2  11       23.46       36.70     19.51 o 
  -4   2  11      523.89      596.84     42.35 o 
  -3   2  11      865.19      925.28     34.52 o 
  -2   2  11     4672.38     3809.76    183.28 o 
  -1   2  11     7626.52     6999.67    172.04 o 
   0   2  11    15735.87    15061.47    355.53 o 
   1   2  11     4596.45     4738.94    145.90 o 
   2   2  11     6930.20     6628.89    198.75 o 
   3   2  11     9020.25     9224.87    222.04 o 
   4   2  11    10184.92     9586.69    232.28 o 
   5   2  11     2390.40     2455.57     70.07 o 
   6   2  11        3.16       26.87     11.28 o 
   7   2  11     9106.69     9222.14    230.54 o 
   8   2  11      397.02      372.21     27.86 o 
   9   2  11     1167.99     1243.58     70.48 o 
  10   2  11      504.51      434.90     45.47 o 
  11   2  11     3955.43     3962.72    153.95 o 
  12   2  11       57.44       88.52     48.27 o 
  -9   3  11        9.76       -0.99     25.88 o 
  -8   3  11     1422.91     1315.30     81.60 o 
  -7   3  11      301.98      345.31     41.65 o 
  -6   3  11     1693.08     1531.18     76.71 o 
  -5   3  11     1556.91     1553.68     74.63 o 
  -4   3  11        6.16       -6.12     15.87 o 
  -3   3  11     4307.05     4269.05    148.07 o 
  -2   3  11      992.00      904.80     44.82 o 
  -1   3  11    22522.97    21041.52    494.93 o 
   0   3  11      430.23      365.93     31.20 o 
   1   3  11     4728.21     5085.05    156.43 o 
   2   3  11     7617.20     7640.33    228.10 o 
   3   3  11     1920.50     2009.76     72.21 o 
   4   3  11     3000.06     3253.43     86.68 o 
   5   3  11    18493.54    18844.90    447.15 o 
   6   3  11     3258.06     3119.45     87.87 o 
   7   3  11     1239.86     1176.98     45.73 o 
   8   3  11       60.53       47.14     14.63 o 
   9   3  11     2968.87     3020.83     93.33 o 
  10   3  11     2715.73     2710.49     89.09 o 
  11   3  11        1.39        8.08     23.79 o 
  12   3  11       83.89       97.89     34.95 o 
  -8   4  11       53.79       61.78     30.11 o 
  -7   4  11     3012.46     3091.95    129.70 o 
  -6   4  11      135.67      147.27     30.82 o 
  -5   4  11      318.11      176.70     29.46 o 
  -4   4  11      672.09      661.08     47.29 o 
  -3   4  11    17423.87    16747.55    895.14 o 
  -2   4  11     2487.11     2478.18     70.33 o 
  -1   4  11      236.96      171.84     14.62 o 
   0   4  11     5416.07     5532.86    138.86 o 
   1   4  11       62.79       42.26     12.65 o 
   2   4  11    11889.69    11238.46    329.01 o 
   3   4  11      907.10      686.63     43.09 o 
   4   4  11    30499.97    30801.23    720.13 o 
   5   4  11      862.77      825.17     39.15 o 
   6   4  11      162.36      166.99     17.11 o 
   7   4  11      934.70      868.74     50.52 o 
   8   4  11     5227.16     5281.12    143.04 o 
   9   4  11     1752.94     1718.31     66.41 o 
  10   4  11       16.64       -5.28     17.08 o 
  11   4  11      168.51       90.07     23.04 o 
  12   4  11      700.78      712.84     63.85 o 
  -8   5  11     2069.40     1978.95    102.55 o 
  -7   5  11       59.74       71.45     30.60 o 
  -6   5  11     1261.96     1431.74     94.59 o 
  -5   5  11      758.54      726.09     54.64 o 
  -4   5  11     4362.57     4286.21    153.20 o 
  -3   5  11      301.57      327.76     33.07 o 
  -2   5  11     1034.87     1004.97     86.85 o 
  -1   5  11       13.67       12.89     12.15 o 
   0   5  11     7521.55     7219.84    178.78 o 
   1   5  11     5427.20     5557.72    139.73 o 
   2   5  11    19746.57    18759.99    612.14 o 
   3   5  11     5618.73     5547.11    173.37 o 
   4   5  11      656.01      787.39     30.02 o 
   5   5  11      108.78      111.94     14.37 o 
   6   5  11     1114.84     1112.83     41.36 o 
   7   5  11    11286.68    10924.99    270.58 o 
   8   5  11      296.11      380.44     29.08 o 
   9   5  11      702.13      666.02     45.44 o 
  10   5  11     1552.35     1560.17     62.21 o 
  11   5  11     1252.40     1338.15     58.43 o 
  12   5  11       12.38        8.17     35.17 o 
  -7   6  11        2.44        0.66     24.75 o 
  -6   6  11     3258.33     3415.45    139.46 o 
  -5   6  11     2372.39     2233.55    100.50 o 
  -4   6  11     2489.38     2438.34    102.34 o 
  -3   6  11      328.19      364.65     36.67 o 
  -2   6  11        7.59       -5.53     11.33 o 
  -1   6  11     5527.73     5491.62    142.08 o 
   0   6  11     1775.41     1676.94     52.80 o 
   1   6  11     7226.13     7143.61    178.56 o 
   2   6  11       80.60      117.65     14.01 o 
   3   6  11     1192.02     1390.40     48.27 o 
   4   6  11     1102.38     1138.46     52.63 o 
   5   6  11     7972.08     8074.56    201.77 o 
   6   6  11     2739.00     2742.02     96.60 o 
   7   6  11     5687.88     5644.59    150.14 o 
   8   6  11     2309.26     2082.21     70.09 o 
   9   6  11      498.66      427.56     32.57 o 
  10   6  11     1922.17     1824.59     69.30 o 
  11   6  11     1614.59     1540.30     78.62 o 
  12   6  11     2724.85     2744.05    116.98 o 
  -6   7  11      548.08      505.27     71.29 o 
  -5   7  11     1513.29     1564.53     88.01 o 
  -4   7  11     1746.54     1759.53    115.77 o 
  -3   7  11     5353.24     5429.08    188.07 o 
  -2   7  11      620.78      646.48     74.02 o 
  -1   7  11     4823.29     4912.43    141.52 o 
   0   7  11     7004.52     7276.65    364.81 o 
   1   7  11     2131.81     2102.71     90.59 o 
   2   7  11      455.25      517.06     35.24 o 
   3   7  11     1774.56     1628.85     69.55 o 
   4   7  11     3806.84     3546.14     97.49 o 
   5   7  11     1139.59     1049.39     53.77 o 
   6   7  11     3074.90     3342.80    120.58 o 
   7   7  11    10360.41    10210.38    314.60 o 
   8   7  11       13.58       -8.07     20.07 o 
   9   7  11       21.78       16.92     20.92 o 
  10   7  11     2578.69     2635.21    108.98 o 
  11   7  11      171.28      116.64     30.45 o 
  12   7  11      771.06      831.72     62.54 o 
  -6   8  11       20.72       43.18     28.97 o 
  -5   8  11       98.72      110.26     31.54 o 
  -4   8  11      677.83      716.85     58.81 o 
  -3   8  11      839.17      820.34     65.72 o 
  -2   8  11     9024.61     8267.26    857.29 o 
  -1   8  11     1268.66     1196.80     62.41 o 
   0   8  11      186.78      178.78     19.84 o 
   1   8  11     4410.29     4501.88    212.11 o 
   2   8  11     3996.52     3792.68    130.02 o 
   3   8  11     2007.97     2054.36    141.69 o 
   4   8  11     1050.69      931.35     50.03 o 
   5   8  11     4770.38     4712.95    159.42 o 
   6   8  11        3.84        4.27     24.08 o 
   7   8  11     3914.53     3915.11    140.57 o 
   8   8  11     3541.35     3549.62    133.30 o 
   9   8  11     4762.15     4546.29    163.06 o 
  10   8  11      642.98      754.00     98.94 o 
  11   8  11        1.32        5.73     21.72 o 
  12   8  11       15.78        6.56     25.36 o 
  -5   9  11       22.88       21.26     29.68 o 
  -4   9  11     2700.41     2586.77    369.67 o 
  -3   9  11     1050.91     1102.81     89.80 o 
  -2   9  11      296.86      282.51     39.53 o 
  -1   9  11      317.42      344.07     51.89 o 
   0   9  11     1694.24     1636.01     70.12 o 
   1   9  11     6228.49     5868.32    188.77 o 
   2   9  11      641.99      613.96     42.17 o 
   3   9  11     9106.64     8625.31    267.60 o 
   4   9  11       12.91        6.16     20.01 o 
   5   9  11      175.86      149.48     31.83 o 
   6   9  11        2.81      -26.80     21.52 o 
   7   9  11     2222.46     2122.96    108.69 o 
   8   9  11     2375.14     2140.37     94.81 o 
   9   9  11      591.54      576.35     52.67 o 
  10   9  11      364.46      351.66     42.47 o 
  11   9  11      860.90     1004.38     68.09 o 
  -4  10  11      291.02      296.21     62.88 o 
  -3  10  11       16.17      -31.44     32.66 o 
  -2  10  11       35.10       38.24     36.68 o 
  -1  10  11     2682.38     2562.40    159.53 o 
   0  10  11     3144.49     3369.86    188.74 o 
   1  10  11     3980.56     3920.57    181.83 o 
   2  10  11     4353.73     4651.73    158.65 o 
   3  10  11      241.34      287.12     37.79 o 
   4  10  11      867.03      777.40     49.70 o 
   5  10  11       30.82       22.45     19.09 o 
   6  10  11     4253.05     4343.60    154.70 o 
   7  10  11      139.34      144.52     30.01 o 
   8  10  11     4161.61     4030.17    150.51 o 
   9  10  11      239.43      218.20     35.22 o 
  10  10  11     2548.59     2587.04    189.07 o 
  11  10  11       59.25       99.52     31.71 o 
  -3  11  11      347.54      353.95     70.57 o 
  -2  11  11     2742.24     2939.09    180.27 o 
  -1  11  11       52.77       82.94     40.58 o 
   0  11  11     2575.48     2552.14    159.20 o 
   1  11  11      202.86      217.72     49.39 o 
   2  11  11      367.65      317.37     35.66 o 
   3  11  11      133.83      127.36     27.34 o 
   4  11  11     1085.62     1084.65     61.08 o 
   5  11  11     5080.97     4964.74    173.64 o 
   6  11  11     1359.82     1344.79     71.48 o 
   7  11  11      770.41      749.91     55.85 o 
   8  11  11      258.03      251.82     38.18 o 
   9  11  11     2565.68     2696.90    116.82 o 
  10  11  11       52.88       23.24     25.90 o 
  11  11  11     1198.61     1242.45     78.09 o 
  -1  12  11     3095.01     3610.10    212.48 o 
   0  12  11      357.38      446.71     71.35 o 
   1  12  11      150.52      213.71     51.73 o 
   2  12  11      358.67      476.94     45.40 o 
   3  12  11     4878.82     4817.80    169.01 o 
   4  12  11       30.11       15.63     21.94 o 
   5  12  11     2188.46     2163.79     96.75 o 
   6  12  11       76.54      110.45     30.74 o 
   7  12  11     1844.67     1497.63    155.24 o 
   8  12  11     1156.74     1168.41     70.51 o 
   9  12  11     1278.93     1418.34    139.63 o 
  10  12  11     1220.91     1227.71     75.58 o 
   0  13  11       33.95       53.85     42.14 o 
   1  13  11     2521.69     2512.56    164.10 o 
   3  13  11       30.64       24.94     24.64 o 
   4  13  11      235.26      196.69     33.99 o 
   5  13  11       44.37       88.69     27.53 o 
   6  13  11      618.21      688.19     58.40 o 
   7  13  11       48.75       45.14     26.52 o 
   8  13  11     4972.51     4701.73    212.04 o 
   9  13  11        0.71      -15.45     55.13 o 
   3  14  11      652.92      595.87     86.84 o 
   4  14  11        2.96       20.69     40.13 o 
   5  14  11     2299.33     2310.30    106.74 o 
   6  14  11     1074.09     1127.53     71.74 o 
   7  14  11      474.77      496.82     54.43 o 
  -6 -12  12     1983.17     1958.40    101.51 o 
  -5 -12  12       68.75       48.62     53.57 o 
  -4 -12  12     1867.78     1975.97    100.26 o 
  -3 -12  12        0.18        0.28     24.59 o 
  -2 -12  12     1055.46     1048.61     90.13 o 
  -1 -12  12       53.56       61.07     28.96 o 
   0 -12  12     2140.18     2093.76    103.14 o 
  -7 -11  12        2.24       28.47     26.82 o 
  -6 -11  12      665.45      686.94     63.14 o 
  -5 -11  12     2273.72     2344.26    108.80 o 
  -4 -11  12     1256.84     1235.30     75.31 o 
  -3 -11  12       83.74       43.67     26.40 o 
  -2 -11  12       34.75       26.93     25.39 o 
  -1 -11  12     1106.31     1017.63     67.38 o 
   0 -11  12      199.70      176.14     35.53 o 
   1 -11  12     2667.19     2835.03    122.88 o 
   2 -11  12      454.01      582.09    123.13 o 
  -8 -10  12       87.41       65.87     28.96 o 
  -7 -10  12     3639.06     3759.30    161.48 o 
  -6 -10  12       65.32       81.38     45.43 o 
  -5 -10  12      106.77       95.89     28.09 o 
  -4 -10  12       22.85       72.81     27.40 o 
  -3 -10  12     3402.59     3241.75    131.89 o 
  -2 -10  12      985.66      886.75     60.28 o 
  -1 -10  12      961.16     1026.52     65.61 o 
   0 -10  12     2107.49     2101.76    134.22 o 
   1 -10  12       18.98       39.96     26.88 o 
   2 -10  12       49.34       65.63     29.01 o 
   3 -10  12      926.47      984.42     65.92 o 
   4 -10  12     1861.80     1809.34    141.02 o 
  -9  -9  12      763.12      761.56     52.17 o 
  -8  -9  12     1171.48     1189.89     57.69 o 
  -7  -9  12      118.06      101.04     23.48 o 
  -6  -9  12       66.72       94.94     27.72 o 
  -5  -9  12      158.08      197.22     34.20 o 
  -4  -9  12     1339.78     1371.74     73.87 o 
  -3  -9  12      172.09      174.68     32.71 o 
  -2  -9  12     6160.32     6069.35    219.45 o 
  -1  -9  12       53.03       73.30     25.11 o 
   0  -9  12      183.23      193.20     43.81 o 
   1  -9  12      219.46      179.64     33.48 o 
   2  -9  12     3026.01     3030.41    122.81 o 
   3  -9  12     1854.98     2044.72     95.44 o 
   4  -9  12      494.15      375.36     67.78 o 
   5  -9  12      865.58      846.14    101.56 o 
  -9  -8  12      424.84      490.19     41.28 o 
  -8  -8  12      138.39      128.46     24.78 o 
  -7  -8  12      734.22      784.58     58.52 o 
  -6  -8  12     1515.78     1521.33     61.36 o 
  -5  -8  12     3336.65     3211.38    141.62 o 
  -4  -8  12     1810.01     1776.78    162.76 o 
  -3  -8  12      999.58      945.96     57.96 o 
  -2  -8  12      282.89      276.40     37.68 o 
  -1  -8  12      393.10      317.95     65.94 o 
   0  -8  12     2774.76     2714.35    150.39 o 
   1  -8  12     1055.67      979.57     59.12 o 
   2  -8  12      644.06      578.72     59.20 o 
   3  -8  12     3741.47     3672.28    139.05 o 
   4  -8  12      249.70      267.41     65.05 o 
   5  -8  12      578.27      492.97     78.26 o 
   6  -8  12      219.13      205.68     60.65 o 
 -10  -7  12       22.16        9.37     25.63 o 
  -9  -7  12     1073.81     1017.94     68.69 o 
  -8  -7  12     1166.04     1212.10     56.84 o 
  -7  -7  12     5284.59     5697.55    160.81 o 
  -6  -7  12     1120.45     1094.25     49.76 o 
  -5  -7  12     5475.91     5533.37    152.48 o 
  -4  -7  12     1156.69     1245.83     50.45 o 
  -3  -7  12     1023.56      954.73     66.89 o 
  -2  -7  12     1750.47     1823.86     81.39 o 
  -1  -7  12     1599.30     1636.88     76.46 o 
   0  -7  12     2853.63     2668.19    144.81 o 
   1  -7  12     4615.02     4387.75    155.09 o 
   2  -7  12      777.47      761.42     51.02 o 
   3  -7  12     2393.48     2533.08    122.74 o 
   4  -7  12     1425.74     1465.80     98.88 o 
   5  -7  12      200.46      237.01     35.75 o 
   6  -7  12     3577.66     3524.37    208.25 o 
   7  -7  12       73.55       92.98     51.17 o 
 -10  -6  12      120.82      114.47     42.59 o 
  -9  -6  12      540.63      632.64    135.39 o 
  -8  -6  12       39.19       38.56     19.97 o 
  -7  -6  12     2418.71     2401.59     88.15 o 
  -6  -6  12     1511.90     1481.60     58.54 o 
  -5  -6  12       61.31       61.63     19.49 o 
  -4  -6  12      257.77      236.52     64.32 o 
  -3  -6  12       18.62       33.15     14.11 o 
  -2  -6  12     7036.07     7213.14    185.07 o 
  -1  -6  12     1395.73     1313.46     63.40 o 
   0  -6  12     4071.99     3802.40    186.62 o 
   1  -6  12      816.81      734.14     47.90 o 
   2  -6  12        0.54      -15.67     16.89 o 
   3  -6  12     2214.14     2261.81     92.03 o 
   4  -6  12     3779.28     3902.60    139.89 o 
   5  -6  12     3676.60     3684.98    136.03 o 
   6  -6  12       18.54       60.76     44.15 o 
   7  -6  12      695.67      688.17     89.85 o 
   8  -6  12     1891.47     1678.80    135.90 o 
 -10  -5  12     1093.55     1024.34     90.41 o 
  -9  -5  12       75.47       49.74     28.19 o 
  -8  -5  12     1579.87     1642.28     84.54 o 
  -7  -5  12     1866.20     1863.85    125.02 o 
  -6  -5  12     1788.42     1742.76     63.75 o 
  -5  -5  12      304.97      254.13     25.03 o 
  -4  -5  12    12288.86    11912.77    340.33 o 
  -3  -5  12     8790.91     9016.74    271.28 o 
  -2  -5  12     6048.17     6214.41    160.72 o 
  -1  -5  12     7666.33     7448.72    186.94 o 
   0  -5  12       43.67       65.89     27.31 o 
   1  -5  12      191.28      250.51     29.19 o 
   2  -5  12       22.59       42.87     18.53 o 
   3  -5  12    12107.59    11715.42    446.65 o 
   4  -5  12      263.72      277.94     32.22 o 
   5  -5  12      614.07      632.35     79.04 o 
   6  -5  12      717.57      805.12     52.47 o 
   7  -5  12     4358.88     4181.33    231.66 o 
   8  -5  12     1040.11     1107.01    107.02 o 
 -10  -4  12      114.40      132.43     33.30 o 
  -9  -4  12     3260.15     3266.52    138.02 o 
  -8  -4  12       41.63       10.87     21.28 o 
  -7  -4  12       16.10       15.73     15.50 o 
  -6  -4  12        1.33       -5.90     13.14 o 
  -5  -4  12     4735.83     4532.51    125.55 o 
  -4  -4  12      443.53      397.89     27.59 o 
  -2  -4  12      252.26      260.28     20.07 o 
  -1  -4  12     1471.59     1674.41     52.42 o 
   0  -4  12     1392.19     1202.26     39.11 o 
   1  -4  12     3914.29     3894.85    132.21 o 
   2  -4  12    10538.21    10046.86    305.12 o 
   3  -4  12      408.40      390.23     34.06 o 
   4  -4  12     3435.77     3183.22    181.83 o 
   5  -4  12       11.50      -16.85     15.20 o 
   6  -4  12     5242.60     4940.50    167.77 o 
   7  -4  12      307.94      320.51     59.98 o 
   8  -4  12     2550.12     2459.05    160.53 o 
   9  -4  12       17.77       15.50     43.14 o 
 -10  -3  12      546.49      501.26     54.54 o 
  -9  -3  12      175.07      187.79     34.34 o 
  -8  -3  12     2063.32     1941.68    165.44 o 
  -7  -3  12     3583.99     3838.27    349.44 o 
  -6  -3  12     2981.99     3048.24     92.36 o 
  -5  -3  12      354.47      357.29     27.86 o 
  -4  -3  12     3780.60     3727.63    104.42 o 
  -3  -3  12     1942.28     1945.77     61.48 o 
  -2  -3  12     3992.69     4000.48    107.18 o 
  -1  -3  12       95.60      146.67     14.21 o 
   0  -3  12     9058.61     9083.08    245.68 o 
   1  -3  12       97.19      105.95     18.32 o 
   2  -3  12     1968.18     1779.11     70.47 o 
   3  -3  12       99.20      102.59     20.03 o 
   4  -3  12     2120.13     2023.26     92.92 o 
   5  -3  12     1502.83     1365.76     63.19 o 
   6  -3  12     1835.12     1786.99    182.94 o 
   7  -3  12      532.14      565.10     51.06 o 
   8  -3  12      173.72      153.29     48.94 o 
   9  -3  12      632.28      658.74     85.84 o 
  10  -3  12       12.60       46.15     50.17 o 
 -10  -2  12       91.22       45.57     35.12 o 
  -9  -2  12      118.55      121.17     31.07 o 
  -8  -2  12     1260.05     1074.24     65.39 o 
  -7  -2  12     1180.54     1021.63     60.34 o 
  -6  -2  12    10827.36    10886.80    272.43 o 
  -5  -2  12     3680.97     3706.63    104.89 o 
  -4  -2  12     1153.29     1029.57     48.46 o 
  -3  -2  12     9141.84     9334.80    230.63 o 
  -2  -2  12     3651.27     3968.32    106.07 o 
  -1  -2  12    17526.50    16609.14    663.09 o 
   0  -2  12      477.04      286.21     17.51 o 
   1  -2  12     6170.34     6082.30    150.70 o 
   2  -2  12       29.43      119.32     10.68 o 
   3  -2  12    13106.22    13200.38    315.71 o 
   4  -2  12     4007.49     3996.72    105.76 o 
   5  -2  12    10499.39    10384.49    314.80 o 
   6  -2  12     3917.47     3953.69    136.90 o 
   7  -2  12      409.12      405.67     37.58 o 
   8  -2  12      651.62      691.07     79.26 o 
   9  -2  12     3075.60     2879.23    177.26 o 
  10  -2  12      937.19      754.73     92.98 o 
 -10  -1  12      112.44      146.02     35.70 o 
  -9  -1  12      582.29      502.41     63.27 o 
  -8  -1  12      712.16      791.43     59.97 o 
  -7  -1  12     1682.10     1556.04     94.09 o 
  -6  -1  12       28.01       -5.96     21.40 o 
  -5  -1  12        4.17      -22.58     15.05 o 
  -4  -1  12      759.67      791.78     34.36 o 
  -3  -1  12    14770.96    14189.00    568.00 o 
  -2  -1  12    14579.85    13657.05    327.51 o 
  -1  -1  12     3254.16     3245.05     86.79 o 
   0  -1  12      441.36      647.93     47.94 o 
   1  -1  12      339.41      255.12     43.95 o 
   2  -1  12     3389.94     3458.65     90.55 o 
   3  -1  12     4715.61     4923.34    125.05 o 
   4  -1  12     9145.20     9200.75    224.75 o 
   5  -1  12      426.32      413.80     24.95 o 
   6  -1  12     1706.95     1715.47     88.26 o 
   7  -1  12     3930.33     3935.34    137.03 o 
   8  -1  12     8893.44     8983.56    282.19 o 
   9  -1  12        0.11      -20.51     36.45 o 
  10  -1  12      764.49      639.68     81.72 o 
  11  -1  12       86.97      114.60     54.29 o 
  -9   0  12     2228.16     2150.53    105.51 o 
  -8   0  12     1764.56     1593.42     83.06 o 
  -7   0  12        6.41      -14.09     17.50 o 
  -6   0  12     1219.10     1120.31     96.71 o 
  -5   0  12     1803.90     1828.98     79.51 o 
  -4   0  12    12426.51    11965.76    408.90 o 
  -3   0  12     5150.09     5318.57    137.86 o 
  -2   0  12     5789.13     5248.53    158.42 o 
  -1   0  12     4380.47     4305.30    116.64 o 
   0   0  12     2407.64     2394.73     65.76 o 
   1   0  12     1933.44     1652.44     48.02 o 
   2   0  12     5832.83     5636.62    140.12 o 
   3   0  12       13.83       -3.81      8.36 o 
   4   0  12      562.79      394.62     26.52 o 
   5   0  12      267.39      252.95     19.62 o 
   6   0  12     4956.72     4741.00    126.31 o 
   7   0  12      518.05      626.60     33.69 o 
   8   0  12     1356.93     1313.64     51.70 o 
   9   0  12      503.73      509.59     78.43 o 
  10   0  12        2.90       -0.11     35.45 o 
  11   0  12     3358.80     3160.38    195.43 o 
  -9   1  12      437.13      479.26     53.68 o 
  -8   1  12       31.45       11.67     39.80 o 
  -7   1  12       88.26       91.58     46.21 o 
  -6   1  12    10800.75    10719.42    390.18 o 
  -5   1  12     2599.77     2360.68     96.36 o 
  -4   1  12     3712.37     3388.01    116.48 o 
  -3   1  12       48.36       36.87     13.43 o 
  -2   1  12     1712.22     1567.33     60.34 o 
  -1   1  12    12751.21    11584.78    281.89 o 
   0   1  12      459.17      356.63     20.05 o 
   1   1  12    25585.55    25568.70    736.56 o 
   2   1  12      847.33      817.21     51.39 o 
   3   1  12      797.62      798.50     29.54 o 
   4   1  12     1259.31     1470.34     46.33 o 
   5   1  12     6408.69     6103.95    154.94 o 
   6   1  12      758.04      761.56     33.75 o 
   7   1  12     4130.59     4315.39    118.42 o 
   8   1  12        2.04      -11.15     13.25 o 
   9   1  12     1695.03     1816.74     65.37 o 
  10   1  12     1029.78      917.36     59.69 o 
  11   1  12     3130.01     3185.13    190.08 o 
  -9   2  12       91.99       72.57     44.15 o 
  -8   2  12     1437.72     1212.10     73.44 o 
  -7   2  12     1768.90     1570.96     81.41 o 
  -6   2  12      370.00      339.59     37.86 o 
  -5   2  12     5335.37     5362.07    184.41 o 
  -4   2  12       15.75       28.55     16.36 o 
  -3   2  12     5835.23     5906.43    150.48 o 
  -2   2  12     2689.27     2471.27     69.79 o 
  -1   2  12    18841.72    18549.67    480.01 o 
   0   2  12     2664.84     2642.44     70.77 o 
   1   2  12     2438.74     2275.68     78.53 o 
   2   2  12        3.25        7.38     10.09 o 
   3   2  12     6970.05     8009.23    194.94 o 
   4   2  12     7409.74     7396.06    182.45 o 
   5   2  12       35.91       23.68      9.81 o 
   6   2  12     2800.50     2673.74     77.78 o 
   7   2  12     1532.23     1453.91     51.66 o 
   8   2  12     4414.64     4235.32    118.68 o 
   9   2  12        8.84       -4.71     24.73 o 
  10   2  12     5794.17     5984.59    183.29 o 
  11   2  12       23.58       18.42     26.68 o 
  -8   3  12      531.11      561.20     56.76 o 
  -7   3  12     1248.18     1229.33     72.20 o 
  -6   3  12     1759.93     1677.13     82.48 o 
  -5   3  12        1.03        3.77     25.70 o 
  -4   3  12      147.05       87.79     22.74 o 
  -3   3  12     7397.25     7526.12    694.31 o 
  -2   3  12    21962.04    20084.24    547.00 o 
  -1   3  12     2743.17     2912.10     79.08 o 
   0   3  12     4170.75     4310.66    110.18 o 
   1   3  12     2496.11     2439.49     84.41 o 
   2   3  12    12162.89    12272.39    357.73 o 
   3   3  12       61.82       32.57     12.72 o 
   4   3  12     9752.91     9934.56    240.79 o 
   5   3  12     1656.62     1729.61     53.72 o 
   6   3  12      422.63      344.90     23.03 o 
   7   3  12        1.74      -14.88     11.58 o 
   8   3  12     1768.77     1819.80     62.64 o 
   9   3  12     2837.53     2916.27     91.06 o 
  10   3  12      895.97      891.50     45.08 o 
  11   3  12        3.37       11.72     24.93 o 
  12   3  12        0.28       -1.37     27.40 o 
  -8   4  12     1003.51      947.37     67.43 o 
  -7   4  12      194.05      219.54     38.86 o 
  -6   4  12      704.98      779.87     58.06 o 
  -5   4  12       82.76       29.93     21.12 o 
  -4   4  12     6353.64     6266.26    228.76 o 
  -3   4  12     6692.13     6415.34    266.33 o 
  -2   4  12      450.27      379.14     22.56 o 
  -1   4  12      151.04      166.83     15.20 o 
   0   4  12     3094.52     3046.07     81.71 o 
   1   4  12    21716.08    19787.71    564.98 o 
   2   4  12        6.79        5.96     11.80 o 
   3   4  12     5305.03     5363.84    168.23 o 
   4   4  12       65.73       50.21      9.45 o 
   5   4  12      381.85      382.75     22.05 o 
   6   4  12      558.71      524.80     27.06 o 
   7   4  12    16907.31    16991.39    409.77 o 
   8   4  12       68.87      104.33     18.14 o 
   9   4  12      889.62     1019.50     45.71 o 
  10   4  12        8.91       -3.15     15.95 o 
  11   4  12     2367.10     2225.03     80.23 o 
  12   4  12     1473.49     1315.18     80.02 o 
  -7   5  12      279.38      284.50     41.85 o 
  -6   5  12      617.34      730.89     70.07 o 
  -5   5  12     5795.34     5499.13    194.59 o 
  -4   5  12      762.59      722.61     48.32 o 
  -3   5  12     2757.40     2725.39    105.52 o 
  -2   5  12       11.45        4.42     17.28 o 
  -1   5  12     1908.12     1879.94     57.48 o 
   0   5  12     3341.61     3328.17     89.70 o 
   1   5  12     4751.59     4331.37    111.44 o 
   2   5  12     5925.40     5465.94    172.05 o 
   3   5  12      627.08      651.60     87.40 o 
   4   5  12     5987.41     5311.14    168.90 o 
   5   5  12     1875.84     1728.95     54.11 o 
   6   5  12     2860.31     3011.04     99.92 o 
   7   5  12     4638.97     4589.07    125.28 o 
   8   5  12      158.74      115.68     19.05 o 
   9   5  12       67.54       47.41     17.11 o 
  10   5  12     3294.76     3291.31    103.08 o 
  11   5  12      200.51      184.77     32.82 o 
  12   5  12     2833.16     2492.05    167.67 o 
  -7   6  12     1360.96     1428.93    148.27 o 
  -6   6  12     5408.88     5119.40    189.54 o 
  -5   6  12      828.43      805.70     86.62 o 
  -4   6  12      225.24      219.02     37.62 o 
  -3   6  12      875.81      896.89     53.40 o 
  -2   6  12     7151.78     7317.51    347.82 o 
  -1   6  12      400.49      401.35     25.14 o 
   0   6  12    12846.51    12837.05    310.49 o 
   1   6  12      870.57      885.83     34.04 o 
   2   6  12      142.17      170.13     34.82 o 
   3   6  12      772.55      666.34     38.72 o 
   4   6  12     5225.31     5073.27    204.57 o 
   5   6  12     2922.15     2967.46    107.45 o 
   6   6  12      567.84      568.49     42.66 o 
   7   6  12      978.44      962.72     54.14 o 
   8   6  12       10.08       21.15     27.98 o 
   9   6  12     1913.82     1953.90     86.31 o 
  10   6  12     7257.10     7065.45    233.57 o 
  11   6  12      999.69      788.53     57.38 o 
  12   6  12       63.29       17.06     26.67 o 
  -6   7  12      303.45      297.73     44.67 o 
  -5   7  12       62.91      168.49     34.81 o 
  -4   7  12     2475.01     2479.28    107.48 o 
  -3   7  12     2135.98     2129.59    233.16 o 
  -2   7  12     7700.55     7365.03    241.78 o 
  -1   7  12     3114.60     3173.58    151.89 o 
   0   7  12        8.89       -9.88     11.26 o 
   1   7  12     3086.22     2775.76    155.45 o 
   2   7  12     1127.68     1153.15     53.86 o 
   3   7  12     3770.52     3634.60    125.34 o 
   4   7  12      301.42      320.69     31.25 o 
   5   7  12     1765.08     1765.78    131.55 o 
   6   7  12     1253.14     1214.65     60.97 o 
   7   7  12     9862.30     9514.46    295.62 o 
   8   7  12       47.15       26.79     20.59 o 
   9   7  12     2170.20     2223.29     94.66 o 
  10   7  12      339.21      244.80     67.17 o 
  11   7  12      180.91      129.46     30.60 o 
  12   7  12      202.55      211.59     38.06 o 
  -5   8  12      440.70      358.64     46.32 o 
  -4   8  12     1107.02     1070.87     76.53 o 
  -3   8  12    10638.32    10700.10    495.37 o 
  -2   8  12      398.94      311.46    121.85 o 
  -1   8  12      126.85      160.35     27.39 o 
   0   8  12       13.83       30.89     17.28 o 
   1   8  12     5277.48     5019.70    164.97 o 
   2   8  12     7593.04     7339.53    229.28 o 
   3   8  12     2443.17     2177.06     85.74 o 
   4   8  12      221.30      227.52     50.06 o 
   5   8  12       63.72      104.08     25.25 o 
   6   8  12      351.11      399.18     38.31 o 
   7   8  12      971.92      982.69     73.58 o 
   8   8  12     2194.40     2336.59    139.69 o 
   9   8  12       22.64       11.45     44.54 o 
  10   8  12      217.52      137.58     32.48 o 
  11   8  12       31.31       40.96     26.58 o 
  12   8  12     3090.83     3245.14    135.54 o 
  -5   9  12     1508.18     1414.59    122.63 o 
  -4   9  12      458.19      394.20     68.67 o 
  -3   9  12       49.56       25.53     35.23 o 
  -2   9  12       25.12        0.22     31.21 o 
  -1   9  12      707.46      792.30     80.16 o 
   0   9  12     8579.82     8026.76    375.36 o 
   1   9  12       20.38       23.75     22.30 o 
   2   9  12     5513.38     5396.10    249.05 o 
   3   9  12     1424.02     1403.77    119.12 o 
   4   9  12     2075.08     1924.45    146.99 o 
   5   9  12      818.70      784.72     48.30 o 
   6   9  12     1356.34     1424.45    184.61 o 
   7   9  12     1405.76     1367.72     70.23 o 
   8   9  12      714.93      685.78     51.83 o 
   9   9  12      117.18      122.82     30.10 o 
  10   9  12     2842.42     2869.35    121.30 o 
  11   9  12     1201.15     1142.84     71.21 o 
  -4  10  12       74.77      123.41     50.17 o 
  -3  10  12      107.01      123.97     49.72 o 
  -2  10  12     1407.40     1569.66    121.85 o 
  -1  10  12      268.12      306.80     59.20 o 
   0  10  12     2258.54     2193.62    141.92 o 
   1  10  12     2645.97     2648.04    101.66 o 
   2  10  12      113.51       91.01     22.93 o 
   3  10  12     3934.68     3560.76    129.57 o 
   4  10  12      210.27      271.63     46.93 o 
   5  10  12     9976.27     9716.48    303.52 o 
   6  10  12        0.47      -19.01     18.00 o 
   7  10  12      460.99      412.51     45.26 o 
   8  10  12       28.61        9.01     22.69 o 
   9  10  12     2245.42     2322.02    117.11 o 
  10  10  12       27.53       15.65     25.88 o 
  11  10  12     2215.98     2008.04     99.47 o 
  -2  11  12       95.96      138.01     49.50 o 
  -1  11  12     1653.27     1745.68    129.76 o 
   0  11  12      671.29      587.06     76.70 o 
   1  11  12       49.38       81.38     36.90 o 
   2  11  12       44.44       57.37     21.92 o 
   3  11  12     3678.16     3519.25    130.03 o 
   4  11  12     1422.99     1516.02     74.14 o 
   5  11  12      220.60      263.09     34.87 o 
   6  11  12      198.52      157.63     30.48 o 
   7  11  12      474.99      403.77     46.38 o 
   8  11  12     1557.81     1484.26     79.44 o 
   9  11  12       72.32      120.91     30.78 o 
  10  11  12      432.54      340.87     45.23 o 
  -1  12  12        1.25       67.45     46.60 o 
   0  12  12     1161.25     1236.22    108.47 o 
   1  12  12      274.70      265.66     57.97 o 
   2  12  12     4667.02     4361.15    207.69 o 
   3  12  12      237.47      270.23     54.46 o 
   4  12  12      248.52      306.95     38.67 o 
   5  12  12      404.39      372.23     54.35 o 
   6  12  12     2273.58     2018.98    102.62 o 
   7  12  12     1272.44     1222.75     70.90 o 
   8  12  12     1716.57     1777.36    117.84 o 
   9  12  12       45.84       44.90     30.55 o 
  10  12  12        3.77      -24.79     24.12 o 
   1  13  12     2314.46     2331.63    156.07 o 
   2  13  12        1.77        3.79     36.68 o 
   3  13  12       64.48       29.35     23.37 o 
   4  13  12        9.76        1.54     34.28 o 
   5  13  12     1458.83     1576.68     80.45 o 
   6  13  12       43.45       76.59     28.76 o 
   7  13  12       17.76       -7.23     37.96 o 
   8  13  12      139.20      155.68    103.68 o 
   3  14  12     1265.97     1367.54    118.95 o 
   4  14  12      284.13      312.69     42.21 o 
   5  14  12      856.62      857.20     64.60 o 
   6  14  12     1005.69     1031.58     71.52 o 
  -5 -12  13     4025.11     3871.68    158.31 o 
  -4 -12  13      132.83      111.40     34.36 o 
  -3 -12  13       32.34       19.72     27.66 o 
  -2 -12  13       20.19       91.93     31.26 o 
  -1 -12  13      960.78      767.74     65.03 o 
   0 -12  13      274.39      342.13     47.30 o 
  -7 -11  13     4829.84     4898.23    186.39 o 
  -6 -11  13     1376.81     1514.61     85.80 o 
  -5 -11  13        0.15        9.91     26.87 o 
  -4 -11  13        0.90        0.33     23.14 o 
  -3 -11  13        1.08       49.20     26.63 o 
  -2 -11  13     3757.68     3687.21    148.13 o 
  -1 -11  13       42.52       36.26     26.07 o 
   0 -11  13     1848.56     1909.45    136.06 o 
   1 -11  13        4.68        5.24     36.23 o 
   2 -11  13      454.46      379.40     47.94 o 
  -8 -10  13     2173.27     2261.14    171.57 o 
  -7 -10  13      120.06      127.77     31.98 o 
  -6 -10  13      309.98      327.37     43.45 o 
  -5 -10  13        0.94       29.53     23.85 o 
  -4 -10  13     2173.59     2313.29    141.41 o 
  -3 -10  13     3509.16     3653.81    145.27 o 
  -2 -10  13     1001.19     1015.71    111.31 o 
  -1 -10  13        1.97      -18.57     20.72 o 
   0 -10  13      284.54      208.38     36.12 o 
   1 -10  13      445.02      530.72     53.52 o 
   2 -10  13       81.75      120.68     32.54 o 
   3 -10  13     2716.87     3035.48    127.64 o 
  -9  -9  13     2277.49     2405.21     92.49 o 
  -8  -9  13       82.67       96.48     24.08 o 
  -7  -9  13       22.86       23.94     23.49 o 
  -6  -9  13       29.58        9.11     25.81 o 
  -5  -9  13     4454.11     4501.88    166.58 o 
  -4  -9  13      465.51      467.40     47.64 o 
  -3  -9  13     6036.49     6176.62    416.88 o 
  -2  -9  13      987.09      914.87    102.17 o 
  -1  -9  13       61.40       40.33     23.32 o 
   0  -9  13      538.14      506.09     61.26 o 
   1  -9  13     1937.40     2142.35    119.84 o 
   2  -9  13     1172.39     1192.62     70.86 o 
   3  -9  13      716.57      839.57     61.25 o 
   4  -9  13        0.80      -35.72     23.81 o 
   5  -9  13      871.40      932.76    106.80 o 
  -9  -8  13      125.74      107.88     31.65 o 
  -8  -8  13       66.05       57.70     21.62 o 
  -7  -8  13     4926.48     5137.01    150.00 o 
  -6  -8  13     2741.24     2828.84     93.80 o 
  -5  -8  13     2576.63     2720.02    173.30 o 
  -4  -8  13     3175.43     3223.27    150.00 o 
  -3  -8  13       42.29        3.39     19.56 o 
  -2  -8  13     1041.06     1072.02     61.40 o 
  -1  -8  13      692.14      680.02     51.48 o 
   0  -8  13     4014.10     4083.72    150.30 o 
   1  -8  13      185.44      246.35     35.65 o 
   2  -8  13      445.25      298.06     60.26 o 
   3  -8  13     1160.32     1113.72    104.51 o 
   4  -8  13     2664.82     2584.29    109.14 o 
   5  -8  13      159.58      119.06     52.51 o 
   6  -8  13     2412.37     2554.70    172.35 o 
  -9  -7  13      659.11      705.33     62.86 o 
  -8  -7  13     1930.37     2089.55     78.67 o 
  -7  -7  13      463.04      528.31     48.45 o 
  -6  -7  13     5093.95     5163.69    147.01 o 
  -5  -7  13      518.16      512.43     47.81 o 
  -4  -7  13     1177.65     1035.98     45.42 o 
  -3  -7  13     6446.92     6502.75    215.95 o 
  -2  -7  13     3164.99     3025.54    117.58 o 
  -1  -7  13     1917.61     1814.21     81.79 o 
   0  -7  13     1423.35     1445.91     71.92 o 
   1  -7  13      813.01      899.07     88.40 o 
   2  -7  13      857.67      868.83     54.50 o 
   3  -7  13     3327.67     3119.87    142.53 o 
   4  -7  13      341.05      368.50     75.47 o 
   5  -7  13      717.05      650.63     53.52 o 
   6  -7  13        2.15       12.37     41.14 o 
   7  -7  13      574.53      526.64     85.51 o 
 -10  -6  13     1351.10     1398.04     84.77 o 
  -9  -6  13      537.92      514.80     54.19 o 
  -8  -6  13     1785.94     1857.87     71.68 o 
  -7  -6  13     2111.40     2001.83     74.10 o 
  -6  -6  13      759.73      750.95     40.51 o 
  -5  -6  13     1165.59     1083.35     46.99 o 
  -4  -6  13     5623.23     5660.92    190.58 o 
  -3  -6  13    22617.36    23703.71    565.49 o 
  -2  -6  13     3242.72     3113.56    117.43 o 
  -1  -6  13     3753.85     3562.18    129.34 o 
   0  -6  13      516.55      514.39     42.89 o 
   1  -6  13      329.87      349.84     35.94 o 
   2  -6  13      259.03      268.73     35.56 o 
   3  -6  13     4537.20     4564.72    158.94 o 
   4  -6  13      389.65      336.80     64.49 o 
   5  -6  13       72.68      112.43     27.66 o 
   6  -6  13       85.26       36.68     42.14 o 
   7  -6  13      742.99      865.87    102.34 o 
   8  -6  13     3317.89     3312.00    207.02 o 
 -10  -5  13       88.73       96.69     32.44 o 
  -9  -5  13     1980.44     2270.69    109.41 o 
  -8  -5  13       64.75       67.95     28.99 o 
  -7  -5  13        6.36        7.53     17.31 o 
  -6  -5  13       38.24      109.03     19.58 o 
  -5  -5  13     4419.33     4319.00    122.27 o 
  -4  -5  13    10879.51    11219.88    280.03 o 
  -3  -5  13      960.27     1044.82     42.46 o 
  -2  -5  13     1311.50     1481.37     65.35 o 
  -1  -5  13        0.77        3.24     15.84 o 
   0  -5  13    11086.26    11180.88    340.47 o 
   1  -5  13       27.88       28.83     18.21 o 
   2  -5  13     4402.06     4204.91    145.54 o 
   3  -5  13        0.74       85.90     22.38 o 
   4  -5  13      286.05      248.48     31.63 o 
   5  -5  13       50.49       33.40     21.36 o 
   6  -5  13     5885.73     5611.28    236.06 o 
   7  -5  13      419.67      348.38     65.11 o 
   8  -5  13      626.25      581.37     84.28 o 
 -10  -4  13     2134.97     1961.92    103.42 o 
  -9  -4  13      112.08      116.21     31.14 o 
  -8  -4  13      337.97      390.75     44.43 o 
  -7  -4  13      784.60      762.51     67.28 o 
  -6  -4  13     5785.23     5725.66    156.76 o 
  -5  -4  13      547.28      522.90     32.34 o 
  -4  -4  13     5927.92     5867.81    155.62 o 
  -3  -4  13      619.66      597.82     39.93 o 
  -2  -4  13     3200.32     3182.82     90.31 o 
  -1  -4  13      210.43      249.47     27.16 o 
   0  -4  13     5186.18     5336.85    136.37 o 
   1  -4  13     6999.01     6677.09    211.25 o 
   2  -4  13        1.76       14.52     18.95 o 
   3  -4  13      498.57      511.90     39.55 o 
   4  -4  13       47.83       20.93     18.21 o 
   5  -4  13     1470.29     1473.47     69.09 o 
   6  -4  13      342.46      344.33     36.05 o 
   7  -4  13     1401.83     1449.59    111.82 o 
   8  -4  13        0.47       68.12     44.26 o 
   9  -4  13       11.06        7.80     44.48 o 
 -10  -3  13       20.48       20.19     26.05 o 
  -9  -3  13       36.02       32.95     24.31 o 
  -8  -3  13     2985.68     3044.39    230.65 o 
  -7  -3  13     6302.71     6395.54    221.51 o 
  -6  -3  13     4790.04     4741.37    132.37 o 
  -5  -3  13     2555.59     2506.46     78.85 o 
  -4  -3  13     1432.41     1503.82     53.20 o 
  -3  -3  13     6699.78     6421.44    165.20 o 
  -2  -3  13       55.49       72.70     12.69 o 
  -1  -3  13    15061.01    15763.91    377.22 o 
   0  -3  13      217.80      190.50     15.05 o 
   1  -3  13       21.10       55.89     10.97 o 
   2  -3  13      126.94      104.67     19.40 o 
   3  -3  13     6709.68     6502.54    205.36 o 
   4  -3  13     1753.54     1598.27     68.49 o 
   5  -3  13     1244.55     1055.79     55.51 o 
   6  -3  13     3577.15     3284.30    203.23 o 
   7  -3  13     1014.61      982.19     56.19 o 
   8  -3  13     1915.72     1561.07    118.62 o 
   9  -3  13      352.49      282.49     62.54 o 
 -10  -2  13        0.73       -3.41     23.14 o 
  -9  -2  13      657.17      621.05     57.65 o 
  -8  -2  13       56.65       52.64     25.19 o 
  -7  -2  13     1605.40     1705.14     82.95 o 
  -6  -2  13     1594.44     1484.79     93.48 o 
  -5  -2  13        8.59      -13.79     11.32 o 
  -4  -2  13     1519.58     1571.52     54.35 o 
  -3  -2  13     6034.46     6060.56    156.36 o 
  -2  -2  13    18381.62    18861.70    448.86 o 
  -1  -2  13      447.83      486.72     24.40 o 
   0  -2  13     1080.88     1075.91     36.58 o 
   1  -2  13      291.28      285.92     19.65 o 
   2  -2  13     3672.71     3994.51    103.25 o 
   3  -2  13      407.82      430.05     29.78 o 
   4  -2  13     2528.21     2440.70     90.29 o 
   5  -2  13     1763.69     1730.09     72.15 o 
   6  -2  13     2855.26     2906.69    167.11 o 
   7  -2  13     1539.97     1458.51     68.90 o 
   8  -2  13     3453.34     3429.22    128.09 o 
   9  -2  13     1406.86     1372.56    114.16 o 
  10  -2  13      855.24      821.62     99.44 o 
  -9  -1  13      351.91      304.62     59.64 o 
  -8  -1  13      454.04      409.59     45.68 o 
  -7  -1  13        2.15      -21.73     14.49 o 
  -6  -1  13      222.84      214.50     30.28 o 
  -5  -1  13      506.80      489.43     29.45 o 
  -4  -1  13    19470.68    19761.32    573.88 o 
  -3  -1  13      536.11      508.68     26.95 o 
  -2  -1  13     2332.19     2338.57     68.27 o 
  -1  -1  13     1189.15      992.23     35.82 o 
   1  -1  13     4276.28     3450.79    122.69 o 
   2  -1  13      445.63      470.73     29.23 o 
   3  -1  13     2504.42     2527.14     70.65 o 
   4  -1  13      169.41      193.99     17.45 o 
   5  -1  13      168.64      153.58     16.90 o 
   6  -1  13     1251.67     1337.96     49.01 o 
   7  -1  13     4345.06     4313.65    276.19 o 
   8  -1  13        9.05       38.80     19.69 o 
   9  -1  13     2859.68     2987.03    177.92 o 
  10  -1  13      428.37      385.50     68.90 o 
  -9   0  13      579.08      607.32     57.94 o 
  -8   0  13      617.06      510.66     82.44 o 
  -7   0  13     1803.35     1695.53     83.03 o 
  -6   0  13     2217.42     2117.88     92.25 o 
  -5   0  13     4255.57     4468.38    157.44 o 
  -4   0  13      124.56       94.92     15.22 o 
  -3   0  13     2268.39     2298.22     68.90 o 
  -2   0  13       17.33        4.53      9.29 o 
  -1   0  13    16239.68    15265.24    363.20 o 
   0   0  13     2283.41     1825.82     53.64 o 
   1   0  13    31536.56    30965.82   1241.85 o 
   2   0  13     1943.06     1825.42     53.18 o 
   3   0  13      323.93      351.59     20.52 o 
   4   0  13      888.64      851.52     33.03 o 
   5   0  13     2348.37     2342.57     69.43 o 
   6   0  13     1754.03     1868.75     60.59 o 
   7   0  13     6569.70     6717.51    174.75 o 
   8   0  13        8.87       12.89     17.92 o 
   9   0  13     1136.16     1156.21     63.01 o 
  10   0  13     1644.89     1642.34    123.41 o 
  11   0  13      300.80      350.05     70.79 o 
  -9   1  13       94.64       81.64     31.17 o 
  -8   1  13      361.52      276.76     41.86 o 
  -7   1  13     2703.22     2715.88    115.00 o 
  -6   1  13        2.78       12.56     18.43 o 
  -5   1  13     1290.55     1180.37     61.08 o 
  -4   1  13      319.93      254.83     20.92 o 
  -3   1  13      648.22      590.02     28.03 o 
  -2   1  13     3504.40     3315.06    110.38 o 
  -1   1  13     6190.86     5955.87    149.40 o 
   0   1  13     6760.80     6031.64    149.89 o 
   1   1  13     7529.61     7970.74    193.92 o 
   2   1  13     1091.78     1057.05     34.75 o 
   3   1  13     6391.87     6031.67    150.57 o 
   4   1  13     8655.44     8426.55    207.00 o 
   5   1  13     1810.91     2010.09     61.59 o 
   6   1  13      572.72      528.98     28.62 o 
   7   1  13     2427.26     2354.11     73.47 o 
   8   1  13     1031.53     1049.76     45.36 o 
   9   1  13      724.39      679.25     40.87 o 
  10   1  13     3218.60     3293.04    188.63 o 
  11   1  13     1355.80     1313.14    112.93 o 
  -9   2  13      751.51      658.63     62.35 o 
  -8   2  13     2054.97     2126.46    103.48 o 
  -7   2  13       51.10        2.34     22.49 o 
  -6   2  13     4649.63     4313.49    159.74 o 
  -5   2  13       67.08       44.03     20.18 o 
  -4   2  13    12472.00    11290.96    590.01 o 
  -3   2  13       17.70       20.10     10.51 o 
  -2   2  13    13893.99    13939.35    334.23 o 
  -1   2  13     2274.42     2025.06     58.85 o 
   0   2  13      158.84      113.20     14.91 o 
   1   2  13      216.05      232.33     15.08 o 
   2   2  13     6726.79     6690.03    202.63 o 
   3   2  13     7973.99     7618.52    186.50 o 
   4   2  13      965.99     1241.02     48.74 o 
   5   2  13     7285.00     7707.33    191.94 o 
   6   2  13       92.23       58.46     13.30 o 
   7   2  13     2881.41     2743.60     82.15 o 
   8   2  13       12.75       -2.39     13.19 o 
   9   2  13     4896.18     5145.21    142.95 o 
  10   2  13      937.46      990.24     48.69 o 
  11   2  13      227.22      226.42     52.62 o 
  -8   3  13      272.80      319.59     45.01 o 
  -7   3  13       31.35        1.10     22.07 o 
  -6   3  13      964.45      929.31     59.16 o 
  -5   3  13      609.36      633.06     48.12 o 
  -4   3  13      135.19      116.95     44.82 o 
  -3   3  13     9997.35     8741.60    517.05 o 
  -2   3  13       63.50       70.40     16.75 o 
  -1   3  13     2563.29     2616.51     73.18 o 
   0   3  13      248.82      320.36     17.99 o 
   1   3  13    21250.20    20746.79    592.77 o 
   2   3  13     2021.77     2073.17     75.69 o 
   3   3  13     5015.21     5085.84    160.26 o 
   4   3  13      229.98      201.00     14.86 o 
   5   3  13      606.39      690.46     29.35 o 
   6   3  13     1572.26     1612.27     53.01 o 
   7   3  13     6694.78     6445.62    167.45 o 
   8   3  13     1798.93     1777.03     61.79 o 
   9   3  13      638.88      678.53     37.65 o 
  10   3  13       23.09       20.39     17.13 o 
  11   3  13      418.24      357.71     44.10 o 
  12   3  13     3125.21     2872.65    179.82 o 
  -8   4  13      664.12      656.22     61.86 o 
  -7   4  13      937.68      916.91     72.46 o 
  -6   4  13        2.25      -27.77     38.68 o 
  -5   4  13     2941.64     2973.08    132.83 o 
  -4   4  13     1147.72     1141.20     61.53 o 
  -2   4  13       50.42       60.81     11.94 o 
  -1   4  13     1792.61     1852.61     56.33 o 
   0   4  13     9310.76     8830.37    215.29 o 
   1   4  13       95.82       60.99     15.18 o 
   2   4  13     5242.80     5094.72    161.04 o 
   3   4  13     2609.06     2890.56    100.30 o 
   4   4  13     6988.35     6608.44    204.79 o 
   5   4  13       95.30      105.12     12.96 o 
   6   4  13     3000.68     3184.25     90.20 o 
   7   4  13     3606.47     3563.71    101.47 o 
   8   4  13     1060.69     1014.64     43.47 o 
   9   4  13       44.53       25.42     16.85 o 
  10   4  13      855.20      828.36     45.03 o 
  11   4  13     5132.73     4927.18    174.13 o 
  12   4  13      969.82     1066.76    103.34 o 
  -7   5  13       41.49       25.66     27.00 o 
  -6   5  13     5254.13     4607.54    173.49 o 
  -5   5  13       12.93      -10.15     20.10 o 
  -4   5  13       23.41       10.19     18.28 o 
  -3   5  13      183.38       80.62     18.65 o 
  -2   5  13     3840.18     3796.14    134.12 o 
  -1   5  13     1739.93     1567.38     50.71 o 
   0   5  13     7763.30     7230.82    180.40 o 
   1   5  13     9214.84     8962.89    279.27 o 
   2   5  13      351.66      351.28     29.73 o 
   3   5  13     4316.72     4231.63    139.19 o 
   4   5  13     6585.65     6999.36    217.00 o 
   5   5  13     7413.94     7593.93    235.31 o 
   6   5  13      132.20      102.66     20.71 o 
   7   5  13      439.11      374.28     66.16 o 
   8   5  13        1.43       -1.96     16.95 o 
   9   5  13     4604.79     4687.08    162.74 o 
  10   5  13      671.91      676.30     50.61 o 
  11   5  13     1383.36     1424.10    132.27 o 
  12   5  13       29.90       47.27     43.48 o 
  -7   6  13      367.03      372.06     48.62 o 
  -6   6  13        1.10        9.36     24.92 o 
  -5   6  13        4.27       21.85     22.41 o 
  -4   6  13      470.79      474.66     45.00 o 
  -2   6  13     1342.61     1436.17     68.54 o 
  -1   6  13     3252.64     3266.66     91.74 o 
   0   6  13       15.58       -2.01     10.43 o 
   1   6  13      186.91      176.13     22.08 o 
   2   6  13        4.88       -6.59     12.72 o 
   3   6  13     8285.42     7795.23    239.72 o 
   4   6  13     9137.91     8732.93    266.56 o 
   5   6  13       25.90       -3.37     14.83 o 
   6   6  13     1423.62     1276.50     65.55 o 
   7   6  13     7267.29     7080.75    226.94 o 
   8   6  13     2228.49     2070.51     88.42 o 
   9   6  13     4108.66     3934.32    143.27 o 
  10   6  13      660.58      528.66     48.22 o 
  11   6  13      749.59      704.64     53.61 o 
  12   6  13      196.60      125.57     32.28 o 
  -6   7  13       55.48       77.30     31.51 o 
  -5   7  13     2007.25     1901.76     95.34 o 
  -4   7  13     2046.58     1982.75     93.13 o 
  -3   7  13     7591.92     6513.37    848.21 o 
  -2   7  13       22.65       85.34     30.16 o 
  -1   7  13      107.68      136.76     25.17 o 
   0   7  13       83.45       93.80     41.97 o 
   1   7  13     1857.33     1754.94     72.33 o 
   2   7  13     6768.44     6586.01    207.12 o 
   3   7  13     1457.53     1345.07     61.19 o 
   4   7  13      988.79      917.01    107.64 o 
   5   7  13      398.09      356.99     38.41 o 
   6   7  13      522.27      470.49     41.19 o 
   7   7  13       25.73        8.90     25.36 o 
   8   7  13     1703.74     1676.12     78.35 o 
   9   7  13       90.00       26.51     21.88 o 
  10   7  13     1522.57     1307.82     81.10 o 
  11   7  13     1785.40     1825.19     89.57 o 
  12   7  13     1781.96     1815.79     91.50 o 
  -5   8  13      212.44      230.54     58.53 o 
  -4   8  13     1169.58     1239.11    106.80 o 
  -3   8  13      518.69      569.67     75.58 o 
  -2   8  13       91.28      109.03     41.69 o 
  -1   8  13      644.46      617.83     75.25 o 
   0   8  13     5406.00     4928.50    162.51 o 
   1   8  13     3099.15     2853.81    137.79 o 
   2   8  13     1532.99     1538.12     68.52 o 
   3   8  13      341.75      329.85     33.46 o 
   4   8  13     1825.20     1838.19     78.14 o 
   5   8  13     2099.11     2005.24     83.73 o 
   6   8  13     1393.90     1338.23     65.95 o 
   7   8  13     3038.93     2995.17    163.43 o 
   8   8  13      534.32      500.63     50.56 o 
   9   8  13      271.88      200.99     45.04 o 
  10   8  13      121.92       75.95     27.96 o 
  11   8  13     1700.80     1718.73     87.35 o 
  -4   9  13      414.16      373.46     66.67 o 
  -3   9  13      206.60      177.70     52.06 o 
  -2   9  13      341.63      417.94     69.23 o 
  -1   9  13     1856.41     1926.62    131.88 o 
   0   9  13       40.37       42.59     34.00 o 
   1   9  13     1427.25     1478.58     86.29 o 
   2   9  13       60.94       63.17     50.22 o 
   3   9  13     5508.89     5121.56    171.37 o 
   4   9  13     1890.59     1747.03     77.16 o 
   5   9  13     2229.07     2144.82     90.49 o 
   6   9  13        6.45        0.90     17.25 o 
   7   9  13        0.84      -27.51     18.34 o 
   8   9  13      308.18      246.27     36.57 o 
   9   9  13      689.68      591.59     52.39 o 
  10   9  13     2407.41     2376.89    106.94 o 
  11   9  13     1282.94     1284.82    135.73 o 
  -3  10  13     1933.76     2189.05    154.96 o 
  -2  10  13      232.07      239.68     53.51 o 
  -1  10  13     1544.67     1484.48    115.05 o 
   0  10  13     2569.39     2537.09    157.75 o 
   1  10  13       17.14       12.73     17.30 o 
   2  10  13      763.98      732.84     49.68 o 
   3  10  13     1678.88     1896.83     83.88 o 
   4  10  13     5307.42     5266.08    179.46 o 
   5  10  13        0.19       25.40     20.74 o 
   6  10  13       41.03       72.07     23.59 o 
   7  10  13      114.18       95.78     27.62 o 
   8  10  13     1921.89     1810.16     88.37 o 
   9  10  13       17.79       -8.42     22.00 o 
  10  10  13     4059.91     3888.14    200.16 o 
  11  10  13      243.13      217.81     39.38 o 
  -2  11  13      337.74      393.08     72.02 o 
  -1  11  13       42.86       15.83     34.45 o 
   0  11  13      453.36      530.65     74.58 o 
   1  11  13      207.40      180.27     47.27 o 
   2  11  13     2396.28     2465.08    101.00 o 
   3  11  13      661.14      739.00    101.39 o 
   4  11  13       15.16      -16.64     16.81 o 
   5  11  13        0.88      -35.17     27.37 o 
   6  11  13     2250.86     2248.36     97.91 o 
   7  11  13     5199.65     5240.03    185.81 o 
   8  11  13     1387.23     1370.69     88.91 o 
   9  11  13      417.57      370.43     81.10 o 
  10  11  13      130.51      102.57     44.15 o 
  -1  12  13      231.09      176.36     57.52 o 
   0  12  13       24.30       11.71     40.80 o 
   1  12  13      665.43      743.13     90.30 o 
   3  12  13      669.29      717.92     80.66 o 
   4  12  13        2.66       32.21     21.51 o 
   5  12  13      769.36      887.67     59.94 o 
   6  12  13        0.47      -15.45     23.41 o 
   7  12  13     1034.19      862.61     61.72 o 
   8  12  13       35.78       51.72     26.79 o 
   9  12  13       85.16       97.81     32.09 o 
   1  13  13      637.84      864.54    100.22 o 
   2  13  13       11.71       15.94     39.35 o 
   3  13  13      760.26      704.04     54.27 o 
   4  13  13      368.34      330.18     40.48 o 
   5  13  13      168.92      169.95     33.93 o 
   6  13  13     1271.52     1228.24     72.75 o 
   7  13  13      259.72      260.73     40.04 o 
   8  13  13      189.96      148.95     51.34 o 
   4  14  13     1026.94     1069.08     81.99 o 
   5  14  13      674.88      722.59     61.79 o 
  -4 -12  14      130.75      111.72     34.25 o 
  -3 -12  14        4.09      -14.72     23.39 o 
  -2 -12  14     2041.75     2200.37    207.80 o 
  -1 -12  14      930.41     1119.81     99.27 o 
  -6 -11  14      261.95      266.14     77.98 o 
  -5 -11  14        8.37       17.57     25.44 o 
  -4 -11  14      107.69      146.40     35.42 o 
  -3 -11  14     3246.31     3635.42    149.07 o 
  -2 -11  14        2.64      -21.38     27.37 o 
  -1 -11  14      120.58      153.44     35.08 o 
   0 -11  14        1.43       45.10     26.63 o 
   1 -11  14      422.73      385.73     63.66 o 
  -7 -10  14      410.53      445.20     50.39 o 
  -6 -10  14       60.00       95.87     33.78 o 
  -5 -10  14     2837.62     3007.09    127.38 o 
  -4 -10  14     1716.36     1908.27    135.34 o 
  -3 -10  14      698.85      691.50     60.16 o 
  -2 -10  14      996.31      909.59     61.65 o 
  -1 -10  14        0.29      -23.34     23.86 o 
   0 -10  14     1461.99     1546.71     83.06 o 
   1 -10  14      384.42      317.39     57.97 o 
   2 -10  14      419.22      353.07     46.55 o 
   3 -10  14      341.62      524.56     58.92 o 
  -8  -9  14      809.46      868.59     65.30 o 
  -7  -9  14      126.61      122.32     31.21 o 
  -6  -9  14     2287.37     2262.20    103.49 o 
  -5  -9  14      131.52      103.24     29.18 o 
  -4  -9  14     2546.61     2416.13    106.38 o 
  -3  -9  14     1318.73     1381.39     76.22 o 
  -2  -9  14      149.58      123.28     29.64 o 
  -1  -9  14     1298.09     1222.66     72.57 o 
   0  -9  14     3207.68     3013.96    123.97 o 
   1  -9  14     2328.65     2262.07    139.69 o 
   2  -9  14      117.86      134.25     32.89 o 
   3  -9  14      568.53      566.38    128.20 o 
   4  -9  14      244.80      221.90     53.34 o 
  -9  -8  14        2.01       -1.71     25.15 o 
  -8  -8  14     3924.34     3977.18    152.17 o 
  -7  -8  14     1691.64     1670.03     77.71 o 
  -6  -8  14     4102.70     4243.09    158.55 o 
  -5  -8  14     1344.54     1333.22     72.20 o 
  -4  -8  14      201.31      238.19     67.00 o 
  -3  -8  14      813.86      751.81    127.53 o 
  -2  -8  14      783.35      701.29     52.18 o 
  -1  -8  14     3018.98     3026.25    120.47 o 
   0  -8  14      919.70      861.89     56.48 o 
   1  -8  14      561.98      561.32     91.08 o 
   2  -8  14       59.71       75.78     33.72 o 
   3  -8  14     1251.39     1379.42     89.97 o 
   4  -8  14      624.16      622.62     54.81 o 
   5  -8  14     1026.24      954.95     99.33 o 
   6  -8  14       15.30       53.29     49.83 o 
  -9  -7  14     1521.90     1551.47     86.98 o 
  -8  -7  14       22.54      -32.05     24.77 o 
  -7  -7  14     5442.85     5604.31    159.92 o 
  -6  -7  14      242.45      235.58     27.87 o 
  -5  -7  14      259.09      352.19     71.35 o 
  -4  -7  14     1125.92      910.41     55.72 o 
  -3  -7  14     4637.25     4519.43    213.49 o 
  -2  -7  14     6071.42     6354.53    212.84 o 
  -1  -7  14     3788.08     3411.17    128.59 o 
   0  -7  14       25.82       18.34     19.47 o 
   1  -7  14      625.65      590.44     48.94 o 
   2  -7  14      841.20      777.92     63.71 o 
   3  -7  14      626.58      550.72     58.86 o 
   4  -7  14      974.35      874.60     60.14 o 
   5  -7  14        0.22        2.32     24.30 o 
   6  -7  14        6.80      -13.38     40.80 o 
   7  -7  14      220.99      281.94     70.34 o 
  -9  -6  14     1020.37     1032.36     69.57 o 
  -8  -6  14      171.86      188.80     34.73 o 
  -7  -6  14      106.34       91.99     21.65 o 
  -6  -6  14      413.19      436.69     34.60 o 
  -5  -6  14       29.16       15.62     14.96 o 
  -4  -6  14     7985.41     8358.89    216.15 o 
  -3  -6  14     1476.98     1392.17     52.71 o 
  -2  -6  14     3894.43     3987.05    143.05 o 
  -1  -6  14     2319.74     2207.46     91.35 o 
   0  -6  14     4573.97     4624.38    160.65 o 
   1  -6  14     2475.91     2454.51     99.15 o 
   2  -6  14      360.49      404.37     39.39 o 
   3  -6  14      323.90      403.71     40.09 o 
   4  -6  14       14.04       -3.73     19.51 o 
   5  -6  14      409.72      361.07     51.06 o 
   6  -6  14      813.19      741.35     88.29 o 
   7  -6  14     2353.91     2248.80    155.63 o 
  -9  -5  14       73.17       45.23     25.96 o 
  -8  -5  14      127.54      112.59     29.04 o 
  -7  -5  14      411.83      402.23     42.86 o 
  -6  -5  14     3141.95     3078.54    106.82 o 
  -5  -5  14     3936.02     3864.82    112.36 o 
  -4  -5  14     3738.12     3624.43    105.43 o 
  -3  -5  14     1097.46     1137.69     45.32 o 
  -2  -5  14      930.74      855.61     37.04 o 
  -1  -5  14     3712.45     3775.87    133.08 o 
   0  -5  14        5.64       11.66     16.36 o 
   1  -5  14     8243.14     8495.97    266.92 o 
   2  -5  14        2.42       12.63     18.69 o 
   3  -5  14      635.90      738.78     48.91 o 
   4  -5  14      189.38      231.66     32.45 o 
   5  -5  14     2822.84     2818.67    111.19 o 
   6  -5  14      165.57      219.64     32.68 o 
   7  -5  14     1726.44     1913.80    136.01 o 
   8  -5  14        1.36       15.38     42.70 o 
  -9  -4  14     1789.05     1876.94     96.84 o 
  -8  -4  14        0.67       -9.63     20.19 o 
  -7  -4  14     8827.09     8780.77    290.40 o 
  -6  -4  14      175.47      141.29     21.33 o 
  -5  -4  14     3887.35     3762.13    109.37 o 
  -4  -4  14      220.89      248.14     23.34 o 
  -3  -4  14        4.72        3.33     11.64 o 
  -2  -4  14     1480.38     1660.59     55.21 o 
  -1  -4  14    12375.74    12396.95    301.22 o 
   0  -4  14     7473.60     7741.01    242.20 o 
   1  -4  14      692.63      658.24     41.57 o 
   2  -4  14     1178.57     1049.59     53.94 o 
   3  -4  14     1420.13     1382.98     63.97 o 
   4  -4  14     8058.43     7663.69    243.29 o 
   5  -4  14     2218.67     2316.50     93.35 o 
   6  -4  14     1763.07     1834.22     92.08 o 
   7  -4  14     1601.77     1621.39     77.80 o 
   8  -4  14      612.22      627.42     85.28 o 
   9  -4  14       50.43       96.99     52.62 o 
  -9  -3  14     1495.90     1517.06     84.42 o 
  -8  -3  14     1815.84     1778.50     89.83 o 
  -7  -3  14     1422.67     1631.68    136.40 o 
  -6  -3  14      529.26      542.49     35.01 o 
  -5  -3  14     1808.73     1662.33     59.62 o 
  -4  -3  14     2989.50     3055.04    123.74 o 
  -3  -3  14      475.34      489.50     28.12 o 
  -2  -3  14     8781.08     8772.38    218.48 o 
  -1  -3  14       39.50       16.25     10.31 o 
   0  -3  14       81.14      103.07     12.37 o 
   1  -3  14      911.39      846.44     34.75 o 
   2  -3  14      989.22      949.07     65.11 o 
   3  -3  14     3548.84     3576.28    124.15 o 
   4  -3  14      168.83      134.60     23.71 o 
   5  -3  14       99.26       72.58     21.74 o 
   6  -3  14      418.48      388.94     37.69 o 
   7  -3  14     3174.61     3234.19    122.38 o 
   8  -3  14      841.14      782.93     88.52 o 
   9  -3  14     1828.78     1826.73    135.23 o 
  -9  -2  14       30.17      -16.93     28.04 o 
  -8  -2  14     2481.65     2419.56    109.41 o 
  -7  -2  14       15.04       14.28     20.15 o 
  -6  -2  14     2494.07     2345.09     99.11 o 
  -5  -2  14     4800.10     4735.52    130.02 o 
  -4  -2  14     5221.93     5480.22    146.38 o 
  -3  -2  14    10608.40    10631.34    317.02 o 
  -2  -2  14     2230.24     2324.63     69.71 o 
  -1  -2  14      629.31      587.47     27.23 o 
   0  -2  14        1.31       14.94      8.62 o 
   1  -2  14     4038.31     4191.34    109.03 o 
   2  -2  14      422.79      407.25     21.70 o 
   3  -2  14     1710.60     1562.23     64.55 o 
   4  -2  14      170.45      182.30     27.03 o 
   5  -2  14     3699.49     3552.28    124.50 o 
   6  -2  14      274.89      297.24     32.51 o 
   7  -2  14     4244.65     4121.10    145.54 o 
   8  -2  14      110.63      100.85     33.50 o 
   9  -2  14     1711.51     1727.29    128.54 o 
  10  -2  14       98.79       61.54     48.27 o 
  -9  -1  14       31.76       24.87     23.81 o 
  -8  -1  14      108.49       70.92     27.39 o 
  -7  -1  14     3251.29     3098.74    125.45 o 
  -6  -1  14      247.26      189.53     29.42 o 
  -5  -1  14     7928.29     7895.38    202.32 o 
  -4  -1  14     2615.46     2472.95     75.38 o 
  -3  -1  14     4576.25     4676.80    125.16 o 
  -2  -1  14     1139.76     1229.68     43.84 o 
  -1  -1  14    12137.42    11441.52    334.67 o 
   0  -1  14    10970.68     9823.32    288.46 o 
   1  -1  14     3299.97     3409.04     90.56 o 
   2  -1  14     1380.34     1313.22     42.06 o 
   3  -1  14      238.53      272.44     18.79 o 
   4  -1  14      952.20     1107.55     39.71 o 
   5  -1  14      812.55      780.24     33.65 o 
   6  -1  14     4849.76     4713.45    157.93 o 
   7  -1  14     1260.17     1337.34     64.34 o 
   8  -1  14      263.89      263.41     43.31 o 
   9  -1  14       98.41      129.43     46.15 o 
  10  -1  14     1002.55      997.76     99.78 o 
  -9   0  14      779.91      695.40     61.69 o 
  -8   0  14      942.80      903.37     92.92 o 
  -7   0  14     1471.67     1168.01     67.58 o 
  -6   0  14     1691.08     1613.69     77.54 o 
  -5   0  14     2658.44     2655.32    214.88 o 
  -4   0  14      856.96      912.88     38.19 o 
  -3   0  14     1471.28     1559.66     52.51 o 
  -2   0  14     5830.61     5402.27    246.37 o 
  -1   0  14       47.30       78.30     11.46 o 
   0   0  14    16022.96    15674.49    451.60 o 
   1   0  14     2399.57     2234.67     63.19 o 
   2   0  14        1.48       24.15     21.85 o 
   3   0  14     8439.89     8175.28    200.95 o 
   4   0  14     3958.24     4146.57    109.61 o 
   5   0  14        3.23        8.58     10.72 o 
   6   0  14      841.56      889.98     38.33 o 
   7   0  14      126.75      156.49     20.22 o 
   8   0  14       19.00       18.63     18.30 o 
   9   0  14     1640.14     1517.52    159.70 o 
  10   0  14      272.35      247.38     56.52 o 
  11   0  14     2419.52     2316.13    160.31 o 
  -9   1  14      164.47      105.53     34.04 o 
  -8   1  14     6054.53     6175.10    417.11 o 
  -7   1  14      678.03      539.55     50.04 o 
  -6   1  14      343.62      228.52     33.07 o 
  -5   1  14      951.60      821.99     50.85 o 
  -4   1  14     4278.16     3943.44    139.91 o 
  -3   1  14     3283.30     3262.26     91.19 o 
  -2   1  14     5475.40     5686.80    153.05 o 
  -1   1  14    10995.68    10640.31    257.89 o 
   0   1  14      827.14      719.69     28.02 o 
   1   1  14     1716.52     1997.47     57.09 o 
   2   1  14     2387.94     2290.36     63.95 o 
   3   1  14    10772.79    10211.33    247.43 o 
   4   1  14      308.13      369.06     29.21 o 
   5   1  14      530.40      480.54     26.02 o 
   6   1  14      799.26      833.17     36.74 o 
   7   1  14     1365.80     1415.35     52.24 o 
   8   1  14       55.81       40.79     16.59 o 
   9   1  14     1987.04     2024.93     87.82 o 
  10   1  14      483.48      328.20     61.20 o 
  11   1  14      837.07      839.01     97.43 o 
  -8   2  14     1017.59      944.02    148.05 o 
  -7   2  14      120.88      132.73     31.27 o 
  -6   2  14      397.81      379.73     41.63 o 
  -5   2  14     4302.02     4432.11    158.70 o 
  -4   2  14     3157.12     3146.86    186.40 o 
  -3   2  14     3814.62     3290.51    222.88 o 
  -2   2  14      259.24      245.91     18.88 o 
  -1   2  14        2.27        2.87      8.04 o 
   0   2  14      496.97      591.13     24.43 o 
   1   2  14     3946.13     3738.16    116.00 o 
   2   2  14     4443.39     4151.74    133.46 o 
   3   2  14     1522.25     1535.13     46.71 o 
   4   2  14     2558.71     2502.29     71.02 o 
   5   2  14       58.66       69.65     12.46 o 
   6   2  14    11949.57    12170.63    297.45 o 
   7   2  14      335.67      339.46     26.20 o 
   8   2  14     3083.72     3083.22     92.89 o 
   9   2  14      109.08      101.14     20.51 o 
  10   2  14      190.01      228.43     27.82 o 
  11   2  14       32.11       27.09     39.24 o 
  -8   3  14       16.06      -16.62     22.80 o 
  -7   3  14      691.78      694.87     59.47 o 
  -6   3  14     2643.99     2596.75    111.61 o 
  -5   3  14     2272.25     2277.64    190.19 o 
  -4   3  14     4231.01     4073.09    258.64 o 
  -3   3  14     4018.77     3724.81    194.87 o 
  -2   3  14     1233.37     1119.59     40.28 o 
  -1   3  14      714.96      792.21     31.66 o 
   0   3  14     3933.95     3932.00    102.83 o 
   1   3  14      241.11      244.14     30.99 o 
   2   3  14     4461.76     4508.76    144.33 o 
   3   3  14       34.39       43.86     14.46 o 
   4   3  14     4796.15     4811.27    123.79 o 
   5   3  14       19.93        2.46     15.21 o 
   6   3  14     1486.10     1575.87     52.81 o 
   7   3  14     3385.95     3404.23     97.77 o 
   8   3  14     1786.05     1675.80     59.33 o 
   9   3  14      176.20      205.64     40.98 o 
  10   3  14      497.31      450.56     53.22 o 
  11   3  14     3385.72     3251.24    189.07 o 
  -7   4  14      403.66      284.48     42.17 o 
  -6   4  14     1871.20     1820.95     89.94 o 
  -5   4  14      226.33      209.34     34.10 o 
  -4   4  14      764.92      692.26     51.28 o 
  -3   4  14        0.36       -0.93     12.48 o 
  -2   4  14      522.96      464.34     26.36 o 
  -1   4  14    15404.09    15435.20    521.33 o 
   0   4  14     3077.09     2950.20     80.89 o 
   1   4  14     1322.71     1270.28     54.54 o 
   2   4  14     1157.13     1071.20     66.11 o 
   3   4  14     3103.81     3135.19    108.16 o 
   4   4  14     2531.97     2360.66     87.47 o 
   5   4  14     5689.17     5509.32    176.37 o 
   6   4  14       31.05       36.50     18.39 o 
   7   4  14     1601.16     1509.26     53.69 o 
   8   4  14      119.01      125.95     25.12 o 
   9   4  14     1995.55     2080.91    116.72 o 
  10   4  14      713.67      726.96     53.12 o 
  11   4  14     1406.77     1608.77     80.93 o 
  12   4  14      246.85      220.84     58.30 o 
  -7   5  14     1073.65     1014.20     72.88 o 
  -6   5  14      142.55      175.17     34.43 o 
  -5   5  14      331.58      314.76     38.84 o 
  -4   5  14      879.46      705.93     51.12 o 
  -3   5  14     2478.27     2375.89    146.15 o 
  -2   5  14       40.32      113.61     59.70 o 
  -1   5  14     7075.53     6803.21    171.70 o 
   0   5  14      107.39      115.02     14.07 o 
   1   5  14      385.48      417.82     31.49 o 
   2   5  14      904.85      842.96     43.18 o 
   3   5  14     1440.27     1419.48     61.11 o 
   4   5  14     3088.36     2911.91    106.41 o 
   5   5  14        7.45        6.58     21.91 o 
   6   5  14     1277.60     1199.94     58.02 o 
   7   5  14      573.70      679.94     46.95 o 
   8   5  14     1458.48     1357.53     66.77 o 
   9   5  14      272.86      224.01     33.05 o 
  10   5  14     3542.15     3568.50    135.45 o 
  11   5  14      159.24      188.53     34.45 o 
  12   5  14      112.08       42.47     44.70 o 
  -6   6  14       82.84       49.37     27.89 o 
  -5   6  14     1949.96     1983.60     94.85 o 
  -4   6  14     5494.52     4977.64    369.56 o 
  -3   6  14     1406.80     1450.26    109.03 o 
  -2   6  14       47.87       29.78     19.57 o 
  -1   6  14      601.21      697.37     36.30 o 
   0   6  14       27.64        6.21     14.02 o 
   1   6  14        0.17       13.63     14.68 o 
   2   6  14    11162.26    10987.18    328.33 o 
   3   6  14      450.70      519.69     36.62 o 
   4   6  14     2247.67     2026.48     81.11 o 
   5   6  14       12.39      -10.22     14.16 o 
   6   6  14      345.97      262.12     31.30 o 
   7   6  14     2469.91     2321.64     94.41 o 
   8   6  14     2697.00     2577.59    118.00 o 
   9   6  14       76.76       93.76     27.50 o 
  10   6  14     1277.94     1203.96     67.74 o 
  11   6  14      507.33      457.68     47.54 o 
  12   6  14      977.16      821.31     63.03 o 
  -6   7  14     1648.74     1460.18    125.75 o 
  -5   7  14      377.21      491.41     79.04 o 
  -4   7  14      608.21      553.50     78.59 o 
  -3   7  14     1052.82      991.18     90.86 o 
  -2   7  14      365.69      269.78     54.18 o 
  -1   7  14     5897.78     5785.43    285.50 o 
   0   7  14     1611.00     1573.36     66.64 o 
   1   7  14     1962.01     1844.79     98.44 o 
   2   7  14      348.19      379.77     34.51 o 
   3   7  14     4594.27     4821.60    237.06 o 
   4   7  14      538.40      539.15     39.16 o 
   5   7  14     1136.53     1044.37    115.49 o 
   6   7  14        4.88      -22.12     23.02 o 
   7   7  14     8842.43     8661.56    272.99 o 
   8   7  14       48.36        4.40     19.92 o 
   9   7  14      109.64      105.90     27.83 o 
  10   7  14      257.54      301.55     40.28 o 
  11   7  14     1212.45     1354.44     75.09 o 
  -5   8  14     1229.03     1299.87    116.61 o 
  -4   8  14      601.82      735.44     93.20 o 
  -3   8  14      337.74      401.44     68.23 o 
  -2   8  14       38.52       28.20     36.90 o 
  -1   8  14     3994.44     4123.36    221.40 o 
   0   8  14        8.93      -22.07     14.72 o 
   1   8  14       99.92       56.19     23.75 o 
   2   8  14        8.32      -20.73     21.18 o 
   3   8  14       31.53       55.44     19.78 o 
   4   8  14      921.48      923.40     51.70 o 
   5   8  14     1962.80     1835.11     79.96 o 
   6   8  14     3902.43     3817.73    137.47 o 
   7   8  14      441.96      433.51     42.50 o 
   8   8  14       64.50       72.69     26.85 o 
   9   8  14      302.68      236.13     35.07 o 
  10   8  14     3234.94     3260.19    130.97 o 
  11   8  14       19.85       -3.96     27.53 o 
  -4   9  14      155.71      215.16     58.30 o 
  -3   9  14      941.06      896.64     91.08 o 
  -2   9  14     2323.14     2334.64    153.51 o 
  -1   9  14      521.71      506.46     71.46 o 
   0   9  14     2628.74     2855.59    168.34 o 
   1   9  14      510.78      471.06     39.36 o 
   2   9  14     2900.36     2625.22    101.17 o 
   3   9  14       97.17       91.74     23.78 o 
   4   9  14     4200.54     4050.63    143.95 o 
   5   9  14      183.60      206.88     42.03 o 
   6   9  14      633.95      566.03     47.68 o 
   7   9  14      660.13      590.84     50.01 o 
   8   9  14     2561.03     2373.49    102.84 o 
   9   9  14     1759.78     1802.80     99.00 o 
  10   9  14     2456.58     2383.08    107.55 o 
  11   9  14       58.92       71.88     31.77 o 
  -3  10  14     1467.91     1498.98    124.08 o 
  -2  10  14      334.83      407.69     70.90 o 
  -1  10  14      243.65      190.52     51.73 o 
   0  10  14        6.32       76.59     37.12 o 
   1  10  14      101.24      123.52     43.25 o 
   2  10  14      287.28      265.28     33.56 o 
   3  10  14     4560.18     4553.98    159.22 o 
   4  10  14        5.27        7.14     25.53 o 
   5  10  14       22.93       -0.76     18.78 o 
   6  10  14      139.82      128.18     29.19 o 
   7  10  14     8793.05     8817.26    284.58 o 
   8  10  14      271.28      230.06     46.71 o 
   9  10  14     1837.18     1785.01     89.77 o 
  10  10  14      137.20      134.66     34.34 o 
  11  10  14       15.34       22.57     26.65 o 
  -2  11  14       31.05        5.80     39.58 o 
  -1  11  14      178.89      151.28     53.40 o 
   0  11  14       87.61      122.07     43.37 o 
   1  11  14      468.05      400.55     64.55 o 
   2  11  14      122.42       91.68     25.06 o 
   3  11  14     3839.75     3957.19    144.35 o 
   4  11  14        1.70      -19.63     17.63 o 
   5  11  14     1616.45     1641.01    133.61 o 
   6  11  14     1196.63     1223.07    112.71 o 
   7  11  14     1820.32     1664.87     84.89 o 
   8  11  14      510.89      402.65     46.12 o 
   9  11  14      133.46       83.25     30.27 o 
  10  11  14      479.97      375.13     48.78 o 
   0  12  14     1624.00     1647.58    129.99 o 
   1  12  14       16.05       15.05     35.56 o 
   3  12  14        0.22       -1.98     20.46 o 
   4  12  14      387.41      345.79     39.75 o 
   5  12  14       24.62        8.92     36.12 o 
   6  12  14     3720.34     3827.36    243.48 o 
   7  12  14      162.95      165.46     33.66 o 
   8  12  14      426.68      578.85     56.68 o 
   9  12  14      702.29      816.19     82.55 o 
   1  13  14      183.17      328.54     68.45 o 
   2  13  14       64.77       35.12     40.13 o 
   3  13  14     1058.24     1180.98     68.93 o 
   4  13  14       23.61        3.98     21.30 o 
   5  13  14      801.66      727.61     56.44 o 
   6  13  14      151.68      172.93     35.38 o 
   7  13  14      280.82      255.48     41.16 o 
   8  13  14      473.64      457.66     53.26 o 
  -6 -11  15      381.86      416.95     51.04 o 
  -5 -11  15      896.87      929.71     77.03 o 
  -4 -11  15     1287.40     1487.05     85.35 o 
  -3 -11  15       26.93       75.94     31.18 o 
  -2 -11  15      831.70      773.27     64.90 o 
  -1 -11  15        5.91        9.55     24.76 o 
   0 -11  15      381.90      352.99     46.19 o 
   1 -11  15      123.05       90.57     30.85 o 
  -7 -10  15       90.29       81.38     30.46 o 
  -6 -10  15     1010.56     1056.61     70.20 o 
  -5 -10  15      358.28      421.12     49.30 o 
  -4 -10  15      939.56      884.85    121.18 o 
  -3 -10  15     1292.97     1287.58     76.28 o 
  -2 -10  15      305.86      237.31     38.42 o 
  -1 -10  15     1569.29     1633.02     86.46 o 
   0 -10  15      203.82      283.49     42.72 o 
   1 -10  15      182.36      173.80     48.27 o 
   2 -10  15       19.35       30.00     28.33 o 
   3 -10  15        0.64        0.30     30.32 o 
  -8  -9  15      181.51      230.49     39.81 o 
  -7  -9  15     1799.19     1732.36     90.97 o 
  -6  -9  15      356.52      392.35     74.75 o 
  -5  -9  15     1452.66     1571.79    146.54 o 
  -4  -9  15        6.66        5.04     22.02 o 
  -3  -9  15      165.87      194.47     34.80 o 
  -2  -9  15       93.29       89.57     29.54 o 
  -1  -9  15     2415.80     2611.44    113.23 o 
   0  -9  15     1712.98     1591.75     83.16 o 
   1  -9  15       46.95        8.58     34.89 o 
   2  -9  15     1105.10     1140.32     81.66 o 
   3  -9  15      888.59      948.17     79.82 o 
   4  -9  15      203.75      206.91     37.99 o 
  -8  -8  15     2203.11     2270.99     86.07 o 
  -7  -8  15     1632.88     1703.19    120.01 o 
  -6  -8  15        0.71       18.86     22.65 o 
  -5  -8  15       17.80        7.40     21.20 o 
  -4  -8  15       51.81       35.37     22.11 o 
  -3  -8  15      279.25      295.41     38.56 o 
  -2  -8  15     3971.12     4051.35    151.47 o 
  -1  -8  15        5.78        1.25     20.53 o 
   0  -8  15     1381.38     1397.44     73.78 o 
   1  -8  15       21.19       10.37     30.88 o 
   2  -8  15     4420.53     4629.30    449.77 o 
   3  -8  15        7.46       19.97     25.61 o 
   4  -8  15     1320.28     1068.63     99.94 o 
   5  -8  15       11.86       32.66     44.70 o 
  -9  -7  15      118.11      147.73     57.58 o 
  -8  -7  15     1160.92     1270.22     59.40 o 
  -7  -7  15        0.28       -7.31     17.13 o 
  -6  -7  15     1091.19     1097.48     52.24 o 
  -5  -7  15      738.27      576.19     82.78 o 
  -4  -7  15      806.34      786.00     52.14 o 
  -3  -7  15      961.55     1087.60     61.73 o 
  -2  -7  15     2071.42     2094.88     92.46 o 
  -1  -7  15      178.87      103.59     25.50 o 
   0  -7  15     1762.15     1914.46     86.80 o 
   1  -7  15      229.55      260.31     47.16 o 
   2  -7  15      129.35      132.36     42.14 o 
   3  -7  15     5531.24     5669.30    241.75 o 
   4  -7  15       49.45       31.19     24.87 o 
   5  -7  15      411.22      367.87     44.31 o 
   6  -7  15       80.84      105.57     50.95 o 
  -9  -6  15      400.67      364.74     47.02 o 
  -8  -6  15      139.57      195.55     50.11 o 
  -7  -6  15       55.12       67.55     20.97 o 
  -6  -6  15       82.38       33.67     18.34 o 
  -5  -6  15     4513.73     4605.98    131.66 o 
  -4  -6  15      355.59      349.13     29.14 o 
  -3  -6  15      190.94      181.51     28.10 o 
  -2  -6  15        1.64       16.13     18.88 o 
  -1  -6  15     1695.58     1599.48     74.27 o 
   0  -6  15      240.09      216.01     31.49 o 
   1  -6  15     5129.13     4780.54    227.98 o 
   2  -6  15      525.74      610.10     50.02 o 
   3  -6  15       24.98        8.64     20.40 o 
   4  -6  15      138.78      123.58     27.78 o 
   5  -6  15      666.35      591.21     50.91 o 
   6  -6  15      481.66      482.56     47.54 o 
   7  -6  15       32.21      107.91     50.95 o 
  -9  -5  15      833.27      912.23     69.54 o 
  -8  -5  15     1915.88     2004.54    238.18 o 
  -7  -5  15     1927.29     1993.15     73.69 o 
  -6  -5  15     1193.57     1201.07     52.53 o 
  -5  -5  15      842.46      857.14     41.59 o 
  -4  -5  15     2181.64     2184.69     90.43 o 
  -3  -5  15      186.63      160.09     26.44 o 
  -2  -5  15     3559.37     3694.76    104.73 o 
  -1  -5  15      911.79      961.66     54.07 o 
   0  -5  15     5373.76     5274.07    176.83 o 
   1  -5  15        5.12      -23.41     20.74 o 
   2  -5  15     4249.46     4104.85    225.19 o 
   3  -5  15      105.15      140.85     26.92 o 
   4  -5  15     2176.08     2413.57     98.23 o 
   5  -5  15        0.59        6.84     21.07 o 
   6  -5  15     2792.96     2682.89    110.20 o 
   7  -5  15      201.60      174.91     53.85 o 
   8  -5  15       23.65       25.19     45.48 o 
  -9  -4  15      265.40      224.29     38.39 o 
  -8  -4  15     5923.71     5458.41    226.14 o 
  -7  -4  15      108.54       84.52     26.13 o 
  -6  -4  15      473.22      567.75     57.22 o 
  -5  -4  15      540.65      534.36     35.13 o 
  -4  -4  15        3.57       20.86     12.53 o 
  -3  -4  15      533.29      450.62     79.40 o 
  -2  -4  15     2886.93     2795.23     82.58 o 
  -1  -4  15     2315.60     2384.80     71.99 o 
   0  -4  15        1.72       10.22     15.91 o 
   1  -4  15       73.81      104.46     30.88 o 
   2  -4  15      582.83      496.28     39.77 o 
   3  -4  15     9052.63     8904.38    277.53 o 
   4  -4  15     1264.64     1174.64     60.48 o 
   5  -4  15      196.09      169.71     35.79 o 
   6  -4  15       69.98       90.50     26.18 o 
   7  -4  15      462.28      423.96     43.17 o 
   8  -4  15      128.93      168.23     51.84 o 
   9  -4  15     2254.01     2383.25    164.77 o 
  -9  -3  15     1176.98     1215.92     98.21 o 
  -8  -3  15      623.75      589.45     65.16 o 
  -7  -3  15      693.47      701.81     54.44 o 
  -6  -3  15     1493.39     1563.71     84.59 o 
  -5  -3  15     4960.05     5191.37    162.96 o 
  -4  -3  15      134.35       91.62     16.88 o 
  -3  -3  15     3176.71     3108.83     90.66 o 
  -2  -3  15        0.12       -8.81      9.43 o 
  -1  -3  15     5730.37     5849.29    150.96 o 
   0  -3  15      218.17      231.32     17.97 o 
   1  -3  15      954.09      879.45     48.77 o 
   2  -3  15      376.86      362.49     32.13 o 
   3  -3  15     2193.49     2069.80    103.84 o 
   4  -3  15       14.70       13.40     19.51 o 
   5  -3  15      489.91      457.24     39.25 o 
   6  -3  15     1009.34     1031.07     57.44 o 
   7  -3  15      916.53     1035.56     59.48 o 
   8  -3  15     1014.73      938.34     91.97 o 
   9  -3  15     2538.70     2524.38    166.78 o 
  -9  -2  15     1045.44     1019.75     69.61 o 
  -8  -2  15      549.26      441.53     47.49 o 
  -7  -2  15     1224.55     1159.17     67.08 o 
  -6  -2  15     2727.17     2683.51    110.20 o 
  -5  -2  15     2599.82     2722.82     96.75 o 
  -4  -2  15     3448.35     3430.36     99.58 o 
  -3  -2  15      237.86      165.54     18.46 o 
  -2  -2  15      450.61      394.07     34.13 o 
  -1  -2  15        1.27        5.50      9.98 o 
   0  -2  15     3870.90     3624.79     97.60 o 
   1  -2  15       43.32       52.57     10.30 o 
   2  -2  15     2700.15     2738.69     75.75 o 
   3  -2  15      743.03      720.85     41.22 o 
   4  -2  15      178.02      284.96     30.23 o 
   5  -2  15      911.66     1082.92     69.23 o 
   6  -2  15     6853.67     6769.19    218.51 o 
   7  -2  15     1118.35     1154.80     61.98 o 
   8  -2  15     1336.11     1272.13     67.59 o 
   9  -2  15      906.39      724.74     85.28 o 
  10  -2  15      231.20      141.14     54.40 o 
  -9  -1  15       75.98       29.75     26.09 o 
  -8  -1  15      598.68      601.43     54.79 o 
  -7  -1  15        2.91      -14.69     21.40 o 
  -6  -1  15     4762.75     4682.15    168.81 o 
  -5  -1  15        7.52      -15.89     16.83 o 
  -4  -1  15     2481.73     2408.85     75.03 o 
  -3  -1  15      831.80      792.02     35.95 o 
  -2  -1  15     3566.72     3496.07     96.83 o 
   0  -1  15     3832.20     3545.20     95.20 o 
   1  -1  15      284.91      281.31     25.16 o 
   2  -1  15       25.20       38.09     10.27 o 
   3  -1  15     1155.62     1094.32     38.90 o 
   4  -1  15     2892.84     2986.64     83.99 o 
   5  -1  15     4184.16     4182.29    141.44 o 
   6  -1  15      103.56      148.03     24.87 o 
   7  -1  15      214.40      226.32     38.91 o 
   8  -1  15       72.48       74.13     25.33 o 
   9  -1  15     1644.14     1551.15    118.06 o 
  10  -1  15      450.65      353.17     69.79 o 
  -9   0  15      468.89      488.58     55.23 o 
  -8   0  15     1445.94     1282.42     75.15 o 
  -7   0  15     3006.62     3052.48    125.66 o 
  -6   0  15      133.64      100.88     25.69 o 
  -5   0  15       12.86       -4.18     14.24 o 
  -4   0  15        5.29        6.13     12.07 o 
  -3   0  15     1313.35     1249.99     53.80 o 
  -2   0  15      129.70      135.83     19.14 o 
  -1   0  15    17844.06    17015.87    765.08 o 
   0   0  15      128.64      152.65     14.39 o 
   1   0  15      128.46      141.58     15.27 o 
   2   0  15      423.18      393.34     29.38 o 
   3   0  15    15769.03    15399.31    367.38 o 
   4   0  15       48.90       53.32     12.26 o 
   5   0  15     3687.12     3777.51    103.56 o 
   6   0  15      652.13      585.53     31.88 o 
   7   0  15       13.98       49.50     19.49 o 
   8   0  15     2243.92     2195.22    103.90 o 
   9   0  15     4013.27     3962.59    145.50 o 
  10   0  15     1668.89     1657.95    124.64 o 
  -8   1  15       12.01      -20.84     30.77 o 
  -7   1  15       60.17       74.20     25.97 o 
  -6   1  15      829.07      810.16     73.47 o 
  -5   1  15      620.17      547.58     44.17 o 
  -4   1  15     3709.46     3367.39    123.71 o 
  -3   1  15      125.07      104.65     14.98 o 
  -2   1  15     1597.66     1666.32     53.98 o 
  -1   1  15     3727.44     3591.39     96.63 o 
   0   1  15       59.04       51.93      9.93 o 
   1   1  15     1834.10     1661.78     50.21 o 
   2   1  15     4876.57     4711.44    120.79 o 
   3   1  15      492.03      413.83     22.68 o 
   4   1  15     2152.83     2241.08     65.88 o 
   5   1  15     1257.36     1286.36     45.56 o 
   6   1  15     7122.89     7395.40    188.65 o 
   7   1  15       45.98       69.55     16.46 o 
   8   1  15     3441.82     3493.46    103.52 o 
   9   1  15      405.68      385.98     78.15 o 
  10   1  15     1007.42      934.72     58.63 o 
  11   1  15       67.98       49.27     47.38 o 
  -8   2  15      704.11      629.58    125.47 o 
  -7   2  15       86.18       91.03     27.75 o 
  -6   2  15     5261.33     5313.59    384.39 o 
  -5   2  15      389.08      321.46     36.43 o 
  -4   2  15     2371.50     2206.23    132.22 o 
  -3   2  15        9.47       -1.39      6.48 o 
  -2   2  15        5.71        9.52     10.78 o 
  -1   2  15      439.54      386.39     22.72 o 
   0   2  15        6.43        6.71     12.63 o 
   1   2  15      672.35      737.96     31.52 o 
   2   2  15     8047.96     7767.00    234.70 o 
   3   2  15      536.72      465.02     31.55 o 
   4   2  15     1123.86     1115.79     39.32 o 
   5   2  15     7164.91     7309.27    184.05 o 
   6   2  15      326.33      359.32     30.51 o 
   7   2  15     5468.11     5680.92    160.51 o 
   8   2  15     3763.99     3704.76    107.96 o 
   9   2  15      322.23      378.75     31.88 o 
  10   2  15      494.15      520.07     46.86 o 
  -8   3  15      485.42      429.86     64.77 o 
  -7   3  15     2234.18     2005.46     98.66 o 
  -6   3  15     1652.94     1779.54     88.11 o 
  -5   3  15     4767.81     4589.88    468.28 o 
  -4   3  15      142.52      110.24     25.33 o 
  -3   3  15       79.47       87.36     20.52 o 
  -2   3  15        0.26       -2.25     11.07 o 
  -1   3  15    14675.55    14343.81    344.38 o 
   0   3  15      459.69      530.97     23.71 o 
   1   3  15      454.06      395.31     37.12 o 
   2   3  15     1087.95      977.04     46.10 o 
   3   3  15      798.98      844.70     42.83 o 
   4   3  15     1014.63     1018.85     49.22 o 
   5   3  15    10849.15    10652.29    318.94 o 
   6   3  15     2411.10     2323.69     70.58 o 
   7   3  15     3341.53     3349.62     96.92 o 
   8   3  15      494.86      437.70     40.54 o 
   9   3  15     1373.35     1374.09     68.95 o 
  10   3  15     2318.78     2455.50    119.62 o 
  11   3  15      484.33      531.36    100.17 o 
  -7   4  15     1208.86     1034.92     69.65 o 
  -6   4  15       12.24      -28.10     21.03 o 
  -5   4  15      965.27      993.34     61.03 o 
  -4   4  15      207.74      141.86     46.93 o 
  -3   4  15     1324.33     1337.02     83.44 o 
  -2   4  15    10289.68    10265.13    474.78 o 
  -1   4  15     1259.25     1313.92     51.69 o 
   0   4  15      102.44      145.14     13.61 o 
   1   4  15        5.42       19.84     15.61 o 
   2   4  15       13.67       35.33     17.95 o 
   3   4  15     1081.71     1095.45     51.20 o 
   4   4  15     3469.32     3348.70    116.02 o 
   5   4  15      941.69     1032.54     97.04 o 
   6   4  15       88.81       77.48     20.84 o 
   7   4  15        0.39        6.36     20.07 o 
   8   4  15     7788.79     7955.87    258.19 o 
   9   4  15      847.01      843.27     54.16 o 
  10   4  15     3975.94     3903.61    143.85 o 
  11   4  15      618.93      611.06     99.72 o 
  -7   5  15       70.08       53.55     29.39 o 
  -6   5  15      382.76      350.01     74.69 o 
  -5   5  15       16.90       22.03     22.35 o 
  -4   5  15     3730.83     3510.28    221.90 o 
  -3   5  15      747.55      736.56     77.98 o 
  -2   5  15     5371.96     5376.99    181.16 o 
  -1   5  15      478.51      433.85     32.25 o 
   0   5  15     2014.91     2271.87     84.69 o 
   1   5  15      280.59      235.34     33.00 o 
   2   5  15    10689.25    10282.13    312.54 o 
   3   5  15      225.96      369.78     56.80 o 
   4   5  15     2377.54     2271.22    133.55 o 
   5   5  15      455.38      483.39     36.50 o 
   6   5  15      647.31      523.76     40.20 o 
   7   5  15     2801.19     2746.99    104.80 o 
   8   5  15     1997.76     1922.94     86.84 o 
   9   5  15     2280.71     2254.39     94.93 o 
  10   5  15      201.78      183.32     32.29 o 
  11   5  15        4.27      -21.26     19.94 o 
  -6   6  15      398.85      334.33     67.89 o 
  -5   6  15     3555.76     3718.74    146.68 o 
  -4   6  15       10.72        6.14     20.99 o 
  -3   6  15     1756.28     1631.64    118.17 o 
  -2   6  15      267.89      295.54     51.95 o 
  -1   6  15     2937.58     3038.42    171.57 o 
   0   6  15       26.90       39.18     16.69 o 
   1   6  15     6612.91     6089.77    260.53 o 
   2   6  15      185.24      189.60     32.61 o 
   3   6  15     2722.31     2784.06    102.31 o 
   4   6  15      879.83      869.10     47.64 o 
   5   6  15     3582.13     3653.44    128.97 o 
   6   6  15     1051.29     1046.50     55.54 o 
   7   6  15     7043.16     6736.90    313.32 o 
   8   6  15      655.32      585.83     51.23 o 
   9   6  15      364.12      344.38     39.03 o 
  10   6  15       39.04       18.12     32.27 o 
  11   6  15      517.84      410.11     45.43 o 
  -5   7  15     3304.63     3595.60    215.83 o 
  -4   7  15       80.28       65.33     40.47 o 
  -3   7  15        4.05      -12.26     30.43 o 
  -2   7  15     1351.54     1283.04    102.56 o 
  -1   7  15      320.34      289.07     54.18 o 
   0   7  15      112.13      104.85     20.95 o 
   1   7  15      378.81      391.41     43.92 o 
   2   7  15      392.39      381.72     34.88 o 
   3   7  15       51.69       58.82     19.56 o 
   4   7  15     5196.67     5309.85    175.79 o 
   5   7  15     3238.04     3204.03    198.77 o 
   6   7  15     7108.96     6702.66    217.53 o 
   7   7  15       22.17       10.54     21.24 o 
   8   7  15      223.33      209.67     32.18 o 
   9   7  15     1238.95     1160.18     66.89 o 
  10   7  15     1778.90     1837.47     89.21 o 
  11   7  15      689.32      681.64     58.69 o 
  -5   8  15       27.05       40.69     41.58 o 
  -4   8  15       57.83       62.65     40.58 o 
  -3   8  15      102.53       53.62     38.91 o 
  -2   8  15     5472.44     5681.31    291.41 o 
  -1   8  15      668.21      626.52     77.81 o 
   0   8  15     1070.60      966.43     84.17 o 
   1   8  15      265.15      211.38     27.34 o 
   2   8  15     2299.81     2249.44    107.64 o 
   3   8  15      385.56      346.95     38.85 o 
   4   8  15     5082.74     5010.54    208.80 o 
   5   8  15     1982.93     2021.46     86.52 o 
   6   8  15     1800.64     1596.04     74.46 o 
   7   8  15        1.75       32.69     21.51 o 
   8   8  15     2259.42     2368.00    109.70 o 
   9   8  15     2996.37     2936.66    160.92 o 
  10   8  15      251.23      264.11     40.06 o 
  11   8  15     1951.08     1797.45     91.54 o 
  -4   9  15       63.47      112.37     48.83 o 
  -3   9  15     2836.81     3167.07    196.76 o 
  -2   9  15      767.34      880.92     89.07 o 
  -1   9  15      131.62      193.75     50.84 o 
   0   9  15       47.98       31.10     31.88 o 
   1   9  15      732.75      802.74     48.44 o 
   2   9  15      428.18      418.45     39.19 o 
   3   9  15     1423.75     1306.42     65.18 o 
   4   9  15        4.93        4.72     18.07 o 
   5   9  15       39.58       38.72     32.83 o 
   6   9  15        0.73      -13.90     18.70 o 
   7   9  15     5430.44     5297.99    184.69 o 
   8   9  15     1201.29     1095.45     65.53 o 
   9   9  15     4164.34     4237.65    159.27 o 
  10   9  15     1479.51     1349.82     77.77 o 
  11   9  15       34.86       42.46     27.89 o 
  -3  10  15     1267.84     1230.31    116.83 o 
  -2  10  15       14.40      -21.07     31.55 o 
  -1  10  15        2.12       -4.46     34.11 o 
   0  10  15      406.16      516.27     73.47 o 
   1  10  15     2353.25     2347.57    148.83 o 
   2  10  15     1172.53     1211.89     62.43 o 
   3  10  15      168.09      208.78     58.75 o 
   4  10  15      528.74      453.43     43.41 o 
   5  10  15      928.74      942.46     57.62 o 
   6  10  15      539.23      468.46     45.28 o 
   7  10  15      359.90      315.78     41.14 o 
   8  10  15     1175.59     1226.68     70.26 o 
   9  10  15       26.41       23.75     24.68 o 
  10  10  15       76.58       48.26     28.13 o 
  -2  11  15     1101.55     1162.53    111.26 o 
  -1  11  15      618.27      855.06    101.89 o 
   0  11  15     2575.75     2393.50    157.97 o 
   1  11  15      188.96      248.60     55.07 o 
   2  11  15      217.67      224.52     42.70 o 
   3  11  15       54.80       43.01     23.44 o 
   4  11  15     1715.53     1778.10     83.20 o 
   5  11  15      346.62      234.31     36.57 o 
   6  11  15     2780.95     2774.33    116.19 o 
   7  11  15     1245.89     1339.02     84.95 o 
   8  11  15      378.75      400.01     47.30 o 
   9  11  15      491.98      444.36     54.35 o 
  10  11  15     1170.22     1096.84     84.28 o 
   0  12  15       12.02       23.19     38.02 o 
   1  12  15        6.94      -29.65     27.42 o 
   2  12  15       24.93       -3.12     35.79 o 
   3  12  15      361.85      400.71     43.38 o 
   4  12  15       24.90        8.25     22.18 o 
   5  12  15     2394.74     2364.90    103.77 o 
   6  12  15      125.67      108.98     30.55 o 
   7  12  15      389.31      398.19     46.09 o 
   8  12  15       19.94        7.84     27.11 o 
   9  12  15     1669.44     1916.99     97.81 o 
   2  13  15      643.76      911.14    105.91 o 
   3  13  15      406.41      421.18     75.36 o 
   4  13  15       55.32       17.07     25.36 o 
   5  13  15       71.92       77.27     32.89 o 
   6  13  15      583.75      546.32     53.23 o 
   7  13  15        1.13      -18.99     24.92 o 
   8  13  15     2404.66     2420.40    114.73 o 
  -5 -11  16     2804.22     3004.21    132.98 o 
  -4 -11  16      203.81      215.70     40.64 o 
  -3 -11  16      194.33      286.17     44.43 o 
  -2 -11  16      134.62      119.38     33.18 o 
  -1 -11  16      402.89      337.57     46.62 o 
   0 -11  16      645.60      678.37     92.81 o 
  -6 -10  16       17.54       43.11     28.03 o 
  -5 -10  16     2921.06     3098.89    133.06 o 
  -4 -10  16        4.74       22.26     24.30 o 
  -3 -10  16      267.54      322.93     44.92 o 
  -2 -10  16      234.91      255.45     39.21 o 
  -1 -10  16      831.44      812.09     66.03 o 
   0 -10  16      264.34      245.15     63.71 o 
   1 -10  16      714.60      598.56     55.97 o 
   2 -10  16       95.00      100.81     32.19 o 
  -7  -9  16      198.81      149.16     33.85 o 
  -6  -9  16      101.41      105.08     31.05 o 
  -5  -9  16      136.33      134.10     32.10 o 
  -4  -9  16      117.37      121.28     30.70 o 
  -3  -9  16       13.43       26.30     24.61 o 
  -2  -9  16     2940.59     2960.57    144.59 o 
  -1  -9  16      223.32      162.63     33.62 o 
   0  -9  16      321.76      336.92     53.01 o 
   1  -9  16       30.34        8.81     35.45 o 
   2  -9  16     2247.03     2352.82    107.72 o 
   3  -9  16       54.07        2.59     29.65 o 
   4  -9  16      590.28      601.67     88.35 o 
  -8  -8  16      559.17      566.67     95.43 o 
  -7  -8  16       36.12       38.42     36.90 o 
  -6  -8  16       11.77       27.16     23.58 o 
  -5  -8  16     3134.70     3105.01    127.50 o 
  -4  -8  16      189.10      147.46     30.90 o 
  -3  -8  16      545.80      516.92     48.17 o 
  -2  -8  16      233.96      215.13     34.52 o 
  -1  -8  16       59.90        5.63     22.35 o 
   0  -8  16      390.59      444.91     45.72 o 
   1  -8  16     2906.04     2696.84    155.63 o 
   2  -8  16       33.13       77.71     29.71 o 
   3  -8  16     3700.42     3409.70    136.70 o 
   4  -8  16      290.08      275.21     50.39 o 
   5  -8  16      909.09      959.63    100.44 o 
  -8  -7  16      165.18      182.90     35.66 o 
  -7  -7  16      374.78      394.32     35.96 o 
  -6  -7  16      131.78      145.11     25.22 o 
  -5  -7  16     4590.82     4750.86    171.19 o 
  -4  -7  16        0.82        7.04     18.26 o 
  -3  -7  16       88.62       87.15     25.61 o 
  -2  -7  16      138.05      138.96     36.62 o 
  -1  -7  16      412.52      356.87     39.41 o 
   0  -7  16        4.18       16.24     27.93 o 
   1  -7  16     3802.24     3742.87    193.98 o 
   2  -7  16      856.61      839.75     58.14 o 
   3  -7  16        0.31       20.59     25.04 o 
   4  -7  16      272.45      249.92     37.45 o 
   5  -7  16      117.41      134.78     33.97 o 
   6  -7  16     1189.18     1058.63    103.23 o 
  -9  -6  16       49.94       48.94     28.45 o 
  -8  -6  16     1594.10     1600.41     85.41 o 
  -7  -6  16      469.57      482.14     42.44 o 
  -6  -6  16     4359.36     4789.31    139.74 o 
  -5  -6  16      240.44      240.49     30.30 o 
  -4  -6  16      435.69      437.14     41.71 o 
  -3  -6  16       97.05      104.12     34.00 o 
  -2  -6  16     3381.58     3443.99    239.46 o 
  -1  -6  16      101.19      133.40     25.93 o 
   0  -6  16     1722.17     1695.33     78.01 o 
   1  -6  16      148.61       78.82     34.22 o 
   2  -6  16      240.81      226.42     32.99 o 
   3  -6  16        0.32       -4.58     20.57 o 
   4  -6  16     3394.65     3250.53    144.93 o 
   5  -6  16     2717.68     2779.70    115.03 o 
   6  -6  16     3459.50     3300.18    130.79 o 
   7  -6  16      233.80      248.94     61.65 o 
  -9  -5  16      216.79      242.46     40.63 o 
  -8  -5  16     2275.39     2224.05    105.23 o 
  -7  -5  16      889.26      873.28     58.57 o 
  -6  -5  16     3485.27     3733.16    113.77 o 
  -5  -5  16        1.54        6.66     14.07 o 
  -4  -5  16      335.52      325.12     47.94 o 
  -3  -5  16     1046.07     1028.15     43.41 o 
  -2  -5  16        6.14       -4.25     16.41 o 
  -1  -5  16       39.09       26.77     20.32 o 
   0  -5  16      128.83      104.45     24.87 o 
   1  -5  16      134.61      121.85     36.34 o 
   2  -5  16      326.99      313.27     35.20 o 
   3  -5  16     7147.84     6971.59    227.81 o 
   4  -5  16      254.20      274.47     55.07 o 
   5  -5  16     1051.92     1033.05     61.35 o 
   6  -5  16      453.46      412.34     55.80 o 
   7  -5  16       48.52       83.17     46.26 o 
   8  -5  16     1665.43     1503.77    126.09 o 
  -9  -4  16     4792.63     5047.68    193.83 o 
  -8  -4  16      247.32      274.55     62.15 o 
  -7  -4  16      778.09      721.33     61.15 o 
  -6  -4  16      170.34      224.49     25.60 o 
  -5  -4  16     2893.18     3016.13     93.73 o 
  -4  -4  16       43.38       42.71     15.14 o 
  -3  -4  16     1907.97     1823.18     62.68 o 
  -2  -4  16     1715.11     1744.42     58.56 o 
  -1  -4  16     3030.73     3047.72    231.77 o 
   0  -4  16      449.06      363.97     34.80 o 
   1  -4  16     7297.79     7358.45    234.13 o 
   2  -4  16     1322.74     1351.46     64.72 o 
   3  -4  16     1760.69     1579.56     90.13 o 
   4  -4  16      306.37      313.85     35.83 o 
   5  -4  16      140.62      176.68     29.98 o 
   6  -4  16     1113.26     1156.52     64.43 o 
   7  -4  16      465.05      422.10     44.08 o 
   8  -4  16     3650.42     3557.14    208.36 o 
  -9  -3  16     1725.22     1683.10     91.47 o 
  -8  -3  16      509.77      357.31     59.42 o 
  -7  -3  16     1058.10     1237.65    106.80 o 
  -6  -3  16     3230.02     3284.29    128.65 o 
  -5  -3  16       20.65       24.42     14.84 o 
  -4  -3  16     1605.87     1690.75     59.73 o 
  -3  -3  16       53.78       25.64     12.52 o 
  -2  -3  16      196.92      174.23     42.01 o 
  -1  -3  16       11.30       16.96     11.34 o 
   0  -3  16     3128.98     3234.19     89.78 o 
   1  -3  16      545.08      500.18     36.97 o 
   2  -3  16     6868.09     6536.43    208.83 o 
   3  -3  16      277.07      301.76     32.19 o 
   4  -3  16      687.00      613.18     43.02 o 
   5  -3  16     3272.80     2976.78    112.59 o 
   6  -3  16     6378.68     6258.66    207.56 o 
   7  -3  16     1916.70     1790.48     83.37 o 
   8  -3  16      679.76      685.05     82.50 o 
   9  -3  16       29.26       65.89     46.82 o 
  -9  -2  16        1.32       -1.23     35.56 o 
  -8  -2  16       17.12       -4.89     19.94 o 
  -7  -2  16      195.53      242.86     35.84 o 
  -6  -2  16     6255.86     6376.94    218.85 o 
  -5  -2  16     1337.66     1161.61     47.85 o 
  -4  -2  16      216.93      216.90     28.44 o 
  -3  -2  16      459.59      448.06     29.54 o 
  -2  -2  16       49.56       72.07     14.07 o 
  -1  -2  16      534.73      556.42     28.57 o 
   0  -2  16     1821.98     1794.80     71.77 o 
   1  -2  16     6265.04     5949.43    150.98 o 
   2  -2  16     2005.38     1886.23     74.87 o 
   3  -2  16      446.46      485.77     75.64 o 
   4  -2  16      776.00      827.61     47.02 o 
   5  -2  16     6110.78     6026.73    196.21 o 
   6  -2  16      555.28      674.95     46.28 o 
   7  -2  16      366.62      332.12     39.69 o 
   8  -2  16      455.70      418.67     55.07 o 
   9  -2  16      374.45      336.67     62.21 o 
  -9  -1  16     1486.81     1608.97     90.96 o 
  -8  -1  16        2.60      -13.73     18.67 o 
  -7  -1  16     4661.13     4489.59    203.45 o 
  -6  -1  16      119.57       99.72     25.29 o 
  -5  -1  16       51.04       35.20     18.47 o 
  -4  -1  16     1349.04     1424.30     52.50 o 
  -3  -1  16     4018.59     4071.77    113.09 o 
  -2  -1  16     2416.98     2231.54    110.20 o 
   0  -1  16       39.32       68.49     13.15 o 
   1  -1  16      120.28      166.24     19.00 o 
   2  -1  16      611.69      640.84     50.06 o 
   3  -1  16     4867.66     4826.18    156.93 o 
   4  -1  16     6275.20     6275.09    199.48 o 
   5  -1  16     2942.51     2832.60    104.45 o 
   6  -1  16     2217.97     2252.80     90.17 o 
   7  -1  16       27.46       32.88     20.08 o 
   8  -1  16     5257.78     5677.71    193.17 o 
   9  -1  16      605.13      568.62     50.16 o 
  10  -1  16     1098.66     1033.10    101.78 o 
  -8   0  16      309.93      290.41     40.84 o 
  -7   0  16        7.18       39.61     22.40 o 
  -6   0  16      115.84       79.74     24.55 o 
  -5   0  16        6.41       10.34     16.02 o 
  -4   0  16     3815.78     3772.91    122.07 o 
  -3   0  16      162.68      196.88     20.47 o 
  -1   0  16       88.90      140.95     15.48 o 
   0   0  16     4225.26     4391.47    115.34 o 
   1   0  16      101.24      117.46     17.39 o 
   2   0  16     7176.70     7216.10    179.63 o 
   3   0  16       22.36       41.29     11.73 o 
   4   0  16     2927.67     2882.45     81.88 o 
   5   0  16      131.59      139.68     22.33 o 
   6   0  16     2616.06     2686.83    100.78 o 
   7   0  16     1536.85     1589.91    101.28 o 
   8   0  16     1257.45     1425.06     70.48 o 
   9   0  16     8643.43     8925.22    285.85 o 
  10   0  16       80.63       32.78     41.03 o 
  -8   1  16     1013.10      993.67     66.63 o 
  -7   1  16      105.55      107.36     28.51 o 
  -6   1  16     2188.38     2255.69    153.40 o 
  -5   1  16     1330.61     1274.05     65.98 o 
  -4   1  16     2442.70     2192.86    146.82 o 
  -3   1  16     2177.13     2063.38     80.14 o 
  -2   1  16      613.31      547.10     29.52 o 
  -1   1  16        2.05       26.18     12.22 o 
   0   1  16     1959.83     2026.37     60.37 o 
   1   1  16     7783.36     7809.02    192.70 o 
   2   1  16    12744.35    12396.28    363.46 o 
   3   1  16      782.08      790.90     48.77 o 
   4   1  16      196.48      149.76     16.62 o 
   5   1  16     4603.40     4426.29    118.81 o 
   6   1  16      922.85      897.10     61.72 o 
   7   1  16     4182.62     4414.44    123.09 o 
   8   1  16      199.92      173.06     33.61 o 
   9   1  16      402.23      351.43     42.53 o 
  10   1  16        0.59      -31.05     21.82 o 
  -8   2  16       36.92       55.09     30.38 o 
  -7   2  16     3020.62     2885.60    157.58 o 
  -6   2  16      840.18      833.74     60.42 o 
  -5   2  16     3015.08     2924.17    185.06 o 
  -4   2  16     4102.96     4135.07    148.48 o 
  -3   2  16      366.21      317.21     23.72 o 
  -2   2  16      486.59      422.64     27.57 o 
  -1   2  16     2354.09     2190.90     65.48 o 
   0   2  16     2221.43     2136.02     62.54 o 
   1   2  16     3508.31     3387.24     90.87 o 
   2   2  16      686.75      711.91     26.87 o 
   3   2  16      796.99      738.51     28.79 o 
   4   2  16     2884.53     3040.54     84.64 o 
   5   2  16     5535.44     5452.63    142.03 o 
   6   2  16     7907.01     7966.80    202.02 o 
   7   2  16      798.68      798.23     46.69 o 
   8   2  16      363.14      464.91     41.50 o 
   9   2  16      233.00      289.02     35.49 o 
  10   2  16     2487.47     2489.38    143.25 o 
  -7   3  16     1429.54     1410.38     80.98 o 
  -6   3  16     1118.78      970.32     62.99 o 
  -5   3  16      694.28      618.90     51.35 o 
  -4   3  16      871.14      723.67     79.65 o 
  -3   3  16     1132.03     1060.70     54.87 o 
  -2   3  16     2501.83     2325.37    130.25 o 
  -1   3  16        9.67       11.65     10.20 o 
   0   3  16       12.06        6.87     10.00 o 
   1   3  16        1.60       24.69     13.71 o 
   2   3  16      187.74      213.20     24.27 o 
   3   3  16       33.28       34.93     15.10 o 
   4   3  16     9956.09    10043.74    301.82 o 
   5   3  16      781.05      818.25     45.41 o 
   6   3  16       97.87       65.43     20.57 o 
   7   3  16       32.78       65.18     21.38 o 
   8   3  16     2890.36     3171.63    118.91 o 
   9   3  16     7475.83     7303.00    236.90 o 
  10   3  16      815.96      764.09     54.93 o 
  11   3  16      889.47      942.69     83.72 o 
  -7   4  16        9.55       -8.21     23.82 o 
  -6   4  16       15.43       11.95     22.90 o 
  -5   4  16       16.09      -24.56     18.17 o 
  -4   4  16     2956.19     2783.74    305.79 o 
  -3   4  16     3078.85     2967.16    113.83 o 
  -2   4  16     5255.42     5187.02    173.94 o 
  -1   4  16     2636.64     2523.32     93.27 o 
   0   4  16      450.55      449.23     50.84 o 
   1   4  16     2141.64     1991.93     77.15 o 
   2   4  16     6700.27     6831.14    212.42 o 
   3   4  16     1243.83     1274.19     57.68 o 
   4   4  16     1110.85     1083.88     52.54 o 
   5   4  16     3379.57     3365.92    118.99 o 
   6   4  16     1625.70     1595.85     70.36 o 
   7   4  16     5696.63     5920.39    194.04 o 
   8   4  16      608.37      457.15     42.54 o 
   9   4  16     8923.23     8807.53    279.43 o 
  10   4  16      152.23      117.35     36.73 o 
  11   4  16      393.93      491.59     64.49 o 
  -6   5  16       53.21       42.53     26.72 o 
  -5   5  16     1119.78     1079.38     66.82 o 
  -4   5  16      137.80       85.91     44.37 o 
  -3   5  16     1470.95     1487.16    111.82 o 
  -2   5  16        0.08       -4.46     22.63 o 
  -1   5  16     1097.65     1083.73     52.89 o 
   0   5  16      782.64      847.97     45.69 o 
   1   5  16     9204.62     8802.31    268.53 o 
   2   5  16     2880.17     2955.00    145.37 o 
   3   5  16       86.13      144.69     32.11 o 
   4   5  16       87.18       91.26     20.11 o 
   5   5  16       41.47       79.69     21.00 o 
   6   5  16     2126.94     2228.68     89.70 o 
   7   5  16     2243.39     2137.66     88.40 o 
   8   5  16     5484.59     5334.40    194.31 o 
   9   5  16       78.89       89.18     26.65 o 
  10   5  16      157.47      146.47     30.58 o 
  11   5  16      291.78      238.50     51.06 o 
  -6   6  16      339.02      359.08     70.57 o 
  -5   6  16     1061.16      996.87    100.89 o 
  -4   6  16      642.32      706.35     87.40 o 
  -3   6  16       17.54       35.34     34.67 o 
  -2   6  16      193.50      132.11     40.47 o 
  -1   6  16      233.36      224.08     46.82 o 
   0   6  16     3084.67     3146.15    112.06 o 
   1   6  16      120.02       88.87     24.14 o 
   2   6  16      173.04      173.07     24.45 o 
   3   6  16      466.50      474.08     38.49 o 
   4   6  16    10994.51    10687.13    324.55 o 
   5   6  16      122.39      128.11     24.56 o 
   6   6  16     1095.72     1064.38     56.99 o 
   7   6  16       15.71       20.54     19.10 o 
   8   6  16      374.22      341.66     37.58 o 
   9   6  16     1185.54     1045.28     62.15 o 
  10   6  16     1300.92     1228.19     68.97 o 
  11   6  16     2097.56     2123.12     98.64 o 
  -5   7  16      426.81      414.26     73.80 o 
  -4   7  16      667.57      580.59     82.83 o 
  -3   7  16        2.02      -38.24     27.09 o 
  -2   7  16     1676.13     1573.22    116.50 o 
  -1   7  16     5811.83     6054.99    300.22 o 
   0   7  16        2.04       -2.14     14.66 o 
   1   7  16        7.06       39.29     16.93 o 
   2   7  16     2017.63     1988.43     81.11 o 
   3   7  16     2081.47     2048.40    128.82 o 
   4   7  16     2314.75     2323.76     92.91 o 
   5   7  16    14488.37    14657.17    438.14 o 
   6   7  16       93.47       66.60     23.03 o 
   7   7  16       16.49       23.03     19.17 o 
   8   7  16      338.67      291.50     37.25 o 
   9   7  16    10014.76     9632.72    307.74 o 
  10   7  16      540.17      529.09     50.48 o 
  11   7  16     1366.66     1244.84     74.14 o 
  -4   8  16      143.52      135.23     51.84 o 
  -3   8  16     3262.39     3426.26    206.57 o 
  -2   8  16      211.49      219.28     54.51 o 
  -1   8  16      573.02      497.32     70.57 o 
   0   8  16      539.26      604.56     73.69 o 
   1   8  16     1613.35     1639.92     72.60 o 
   2   8  16      519.22      464.92     53.68 o 
   3   8  16      988.79      929.31     53.04 o 
   4   8  16      335.15      308.63     50.56 o 
   5   8  16      744.88      741.65     47.87 o 
   6   8  16      751.92      810.92     51.27 o 
   7   8  16     4553.58     4569.32    203.51 o 
   8   8  16     7715.78     7858.82    257.50 o 
   9   8  16      317.15      307.23     40.33 o 
  10   8  16     2360.12     2343.95    105.65 o 
  11   8  16       13.63      -15.23     27.76 o 
  -3   9  16      738.09      763.87     96.43 o 
  -2   9  16     1660.50     1561.07    124.52 o 
  -1   9  16      253.89      253.40     56.41 o 
   0   9  16      444.33      455.96     68.45 o 
   1   9  16      146.31      175.49     27.48 o 
   2   9  16     3344.35     3482.49    155.18 o 
   3   9  16       10.39      -26.44     17.90 o 
   4   9  16      849.75      755.36     50.65 o 
   5   9  16        3.23      -28.68     19.12 o 
   6   9  16      775.81      891.04     55.41 o 
   7   9  16      217.64      213.47     35.12 o 
   8   9  16     7199.65     6871.26    231.54 o 
   9   9  16       24.11       33.07     25.47 o 
  10   9  16      321.24      357.82     46.73 o 
  11   9  16     2262.52     2260.64    151.56 o 
  -2  10  16       22.81       -7.13     32.00 o 
  -1  10  16     1142.06     1032.99    100.67 o 
   0  10  16     3620.72     3629.83    208.92 o 
   1  10  16     2930.43     2972.65    177.37 o 
   2  10  16      580.14      549.38     58.86 o 
   3  10  16      193.60      150.74     29.52 o 
   4  10  16      910.99      896.69     75.53 o 
   5  10  16     4324.75     4052.29    149.15 o 
   6  10  16      220.84      196.10     33.45 o 
   7  10  16     1923.88     2041.28     94.10 o 
   8  10  16        3.22      -31.70     21.14 o 
   9  10  16     1970.80     2039.70    112.09 o 
  10  10  16      104.05      110.46     41.25 o 
  -1  11  16     1373.91     1245.91    112.37 o 
   0  11  16       64.61      123.74     45.82 o 
   1  11  16       94.49       66.00     42.14 o 
   3  11  16     2779.14     2657.72    109.01 o 
   4  11  16     1168.51     1098.35     63.72 o 
   5  11  16     2374.14     2212.82     98.33 o 
   6  11  16      319.22      253.41     38.11 o 
   7  11  16      688.59      616.71     55.63 o 
   8  11  16     1466.62     1452.47     80.02 o 
   9  11  16      550.57      554.45     64.21 o 
  10  11  16     3429.76     3665.58    150.80 o 
   0  12  16      429.83      428.42     74.25 o 
   1  12  16      299.52      281.82     61.43 o 
   2  12  16     1699.48     1603.66    122.96 o 
   3  12  16      481.40      441.97     80.99 o 
   4  12  16     1673.94     1514.07    107.69 o 
   5  12  16       17.98        1.09     27.31 o 
   6  12  16      150.00      106.55     31.26 o 
   7  12  16        6.25        2.74     24.87 o 
   8  12  16     3744.28     3684.88    149.34 o 
   9  12  16      363.33      354.07     86.12 o 
   4  13  16      341.15      332.06     42.78 o 
   5  13  16      536.31      570.20     54.51 o 
   6  13  16      171.30      139.89     34.67 o 
   7  13  16     3306.78     3288.02    137.91 o 
  -4 -11  17       51.33       74.05     31.39 o 
  -3 -11  17      495.52      466.29     54.16 o 
  -2 -11  17      141.99      179.09     46.04 o 
  -1 -11  17       76.37       97.40     32.79 o 
  -6 -10  17      823.61      870.88    131.05 o 
  -5 -10  17      270.45      228.76     39.69 o 
  -4 -10  17      650.95      652.51     60.06 o 
  -3 -10  17      811.90      919.35     65.50 o 
  -2 -10  17     1537.63     1636.90     89.29 o 
  -1 -10  17      589.75      594.07     93.09 o 
   0 -10  17      482.29      498.12    110.76 o 
   1 -10  17       92.64       98.65     46.77 o 
   2 -10  17      156.18      205.57     53.62 o 
  -7  -9  17      449.38      451.53     50.09 o 
  -6  -9  17      136.45      183.07     43.81 o 
  -5  -9  17      443.23      454.77     49.58 o 
  -4  -9  17       48.89       59.47     27.39 o 
  -3  -9  17     1450.79     1407.52     79.26 o 
  -2  -9  17      115.23      147.03     38.85 o 
  -1  -9  17       63.80       45.42     52.95 o 
   0  -9  17      178.46      160.59     37.74 o 
   1  -9  17     2037.54     2060.36    100.07 o 
   2  -9  17      395.84      368.45     60.31 o 
   3  -9  17     1268.70     1437.46     82.01 o 
  -7  -8  17      223.94      256.51     44.48 o 
  -6  -8  17      711.54      712.53     60.53 o 
  -5  -8  17      306.10      259.57     40.30 o 
  -4  -8  17     1082.10     1246.90     71.02 o 
  -3  -8  17        2.47        8.29     21.91 o 
  -2  -8  17      252.21      228.24     42.70 o 
  -1  -8  17       45.44       51.05     24.53 o 
   0  -8  17     4533.90     4486.75    165.82 o 
   1  -8  17       34.24       25.84     25.34 o 
   2  -8  17     6020.52     5480.37    195.80 o 
   3  -8  17      980.09      991.59    106.41 o 
   4  -8  17      560.64      586.83     55.45 o 
   5  -8  17      118.36      188.72     37.70 o 
  -8  -7  17     1022.29     1073.08     70.26 o 
  -7  -7  17       22.22       15.15     24.75 o 
  -6  -7  17     3902.53     4133.00    156.24 o 
  -5  -7  17      771.91      806.54     79.93 o 
  -4  -7  17      256.42      271.59     41.97 o 
  -3  -7  17      117.78       79.04     25.19 o 
  -2  -7  17     1262.78     1144.78    117.56 o 
  -1  -7  17       99.63       74.98     26.14 o 
   0  -7  17     3957.04     3623.84    138.15 o 
   1  -7  17     2180.91     1981.05     91.18 o 
   2  -7  17      163.24      201.56     35.45 o 
   3  -7  17      426.10      401.27     44.81 o 
   4  -7  17      453.29      517.36     51.09 o 
   5  -7  17     8251.37     8440.95    279.64 o 
   6  -7  17      373.87      332.77     69.12 o 
  -8  -6  17      197.33      204.33     37.08 o 
  -7  -6  17     3864.72     3999.92    124.86 o 
  -6  -6  17     1098.35     1151.30     53.94 o 
  -5  -6  17     2034.52     1941.60     70.92 o 
  -4  -6  17        1.02      -18.29     17.03 o 
  -3  -6  17     2299.62     2313.57     97.53 o 
  -2  -6  17        8.41       13.52     19.01 o 
  -1  -6  17      878.00      822.23     56.47 o 
   0  -6  17      318.68      281.87     34.75 o 
   1  -6  17      174.40      155.86     28.34 o 
   2  -6  17      106.97      126.02     43.59 o 
   3  -6  17     6774.91     6693.69    304.18 o 
   4  -6  17      933.20     1013.31     71.68 o 
   5  -6  17     3101.63     2914.34    119.52 o 
   6  -6  17      355.62      349.63     42.32 o 
   7  -6  17      219.39      220.62     61.20 o 
  -8  -5  17      436.38      435.60     48.35 o 
  -7  -5  17     1267.11     1278.66     72.27 o 
  -6  -5  17       38.56       33.67     17.96 o 
  -5  -5  17      705.63      801.04     42.86 o 
  -4  -5  17     1081.49      996.45     56.94 o 
  -3  -5  17     1025.65      981.92     55.85 o 
  -2  -5  17     2755.29     2802.66    108.99 o 
  -1  -5  17        1.17        4.73     18.02 o 
   0  -5  17     1016.25      975.34     55.64 o 
   1  -5  17      347.72      341.33     36.81 o 
   2  -5  17     2056.58     1997.96    112.26 o 
   3  -5  17      561.74      601.15     55.85 o 
   4  -5  17     2368.27     2128.66     93.32 o 
   5  -5  17       39.10       30.23     26.87 o 
   6  -5  17     1054.90     1148.81     67.54 o 
   7  -5  17      697.50      863.98     99.00 o 
  -8  -4  17       37.52       61.37     26.12 o 
  -7  -4  17       58.76       49.17     22.88 o 
  -6  -4  17     2313.94     2198.63     77.22 o 
  -5  -4  17     2365.30     2259.55     76.98 o 
  -4  -4  17     5895.13     6201.06    166.78 o 
  -3  -4  17       68.34       29.15     17.67 o 
  -2  -4  17       13.39       11.04     12.12 o 
  -1  -4  17       29.32       59.99     25.86 o 
   0  -4  17     8391.20     8423.35    264.94 o 
   1  -4  17     6297.05     6150.48    201.41 o 
   2  -4  17     1059.95     1152.16    109.92 o 
   3  -4  17      373.04      324.08     48.72 o 
   4  -4  17       58.89       78.77     25.81 o 
   5  -4  17     4510.83     4133.91    148.55 o 
   6  -4  17     1782.32     1842.12     90.30 o 
   7  -4  17     2870.16     2962.95    119.81 o 
   8  -4  17      593.99      565.21     80.38 o 
  -9  -3  17      390.86      397.91     48.59 o 
  -8  -3  17        4.03       -3.01     22.35 o 
  -7  -3  17     1473.80     1453.26     97.99 o 
  -6  -3  17     2428.19     2350.73    101.88 o 
  -5  -3  17     7105.64     7049.18    205.59 o 
  -4  -3  17        0.07       -1.51     12.45 o 
  -3  -3  17       15.72       24.10     13.05 o 
  -2  -3  17      160.91      197.51     20.66 o 
  -1  -3  17     5246.23     5448.78    143.18 o 
   0  -3  17      193.01      199.21     26.44 o 
   1  -3  17     6490.42     6072.90    196.06 o 
   2  -3  17      339.06      225.64     41.81 o 
   3  -3  17      659.48      623.99     44.58 o 
   4  -3  17      671.81      741.06     48.59 o 
   5  -3  17     6073.18     5889.53    195.97 o 
   6  -3  17     2117.96     2001.90     88.37 o 
   7  -3  17      370.97      346.75     41.21 o 
   8  -3  17       15.40        4.20     23.21 o 
   9  -3  17      195.89      270.01     62.10 o 
  -8  -2  17        0.84        2.52     50.95 o 
  -7  -2  17     5602.79     5451.97    325.25 o 
  -6  -2  17     1240.73     1198.34     67.04 o 
  -5  -2  17       23.94       18.75     13.82 o 
  -4  -2  17      304.87      307.01     26.83 o 
  -3  -2  17     2974.38     2905.06     86.90 o 
  -2  -2  17     3344.59     3395.32     96.77 o 
  -1  -2  17      534.67      522.75     28.61 o 
   0  -2  17      216.60      222.87     23.20 o 
   1  -2  17      881.09      775.43     63.12 o 
   2  -2  17     1847.55     1716.70    100.67 o 
   3  -2  17     1787.82     1776.96     74.05 o 
   4  -2  17    16399.13    15719.13    467.36 o 
   5  -2  17        0.16        7.20     17.51 o 
   6  -2  17      762.16      815.19     55.13 o 
   7  -2  17        0.72       27.14     21.57 o 
   8  -2  17     1071.69     1074.59     64.47 o 
   9  -2  17      708.48      553.73     77.26 o 
  -8  -1  17     1652.32     1654.90     88.57 o 
  -7  -1  17      159.37      174.65     32.21 o 
  -6  -1  17      662.43      659.37     50.25 o 
  -5  -1  17      628.49      573.87     46.49 o 
  -4  -1  17     6063.74     6055.85    161.34 o 
  -3  -1  17      127.05      126.62     19.26 o 
  -2  -1  17      992.97     1047.19     41.85 o 
  -1  -1  17        1.57        7.10     13.65 o 
   0  -1  17     5358.18     5333.40    138.23 o 
   1  -1  17     4219.59     4062.20    108.35 o 
   2  -1  17     4186.42     4197.42    111.58 o 
   3  -1  17     4552.05     4481.84    148.35 o 
   4  -1  17     4512.73     4354.64    146.46 o 
   5  -1  17      144.94      116.34     39.02 o 
   6  -1  17      968.79     1094.41     58.71 o 
   7  -1  17     6140.86     6439.33    212.31 o 
   8  -1  17      213.02      270.34     36.84 o 
   9  -1  17     4243.29     4306.55    157.48 o 
  10  -1  17      281.53      293.75     62.65 o 
  -8   0  17      338.88      343.39     46.54 o 
  -7   0  17       23.15       31.64     34.45 o 
  -6   0  17      266.10      249.79     34.11 o
[truncated: 139,752 more chars]
